# Supplementary material for: Transcriptome analysis of bitter acid biosynthesis and precursor pathways in hop (Humulus lupulus)
Source: BMC Plant Biol. 2013 Jan 24;13:12. doi: 10.1186/1471-2229-13-12 (PMC3564914; doi:10.1186/1471-2229-13-12)
Supplement: Additional file 2 Table S2 — RNA-seq analysis of metabolic genes compared between lupulin gland and leaf, lupulin gland and cone (minus glands), and leaf and cone (minus glands). Data is represented in reads per kb exon model per million mapped reads (RPKM). Note that each tissue comparison is located on a separate Excel sheet. [file 1471-2229-13-12-S2.xlsx]

## Sheet: Table S2 Gland vs Leaf
Table S2: RNA-seq analysis of metabolic genes compared between lupulin gland and leaf, lupulin gland and cone (minus glands), and leaf and cone (minus glands).
			Original Values		Log10 Transformation		Baggerly's test				Gland		Leaf
Pathway	Name	Feature ID	Difference	Fold Change	Difference	Fold Change	Weighted proportions difference	Weighted proportions fold change	Test statistic	P-value	Transformed means	Means	Transformed means	Means
Malonyl-CoA synthesis	ATP-citrate lyase	comp75032_c0_seq1	-308.5	-4.85	-0.87	-1.54	-4.65E-4	-5.07	-1.92	0.06	2.47	388.53	1.6	80.03
Malonyl-CoA synthesis	Acetyl-CoA carboxylase	comp75472_c0_seq1	-116.01	-7.5	-1.01	-1.97	-1.71E-4	-7.74	-3.29	1.00E-3	2.05	133.86	1.04	17.85
Bitter acid synthesis	putative aromatic prenyltransferase	comp76201_c0_seq1	-1066.65	-31.37	-2.24	-4.11	-1.58E-3	-32.47	-3.28	1.04E-3	2.97	1101.77	0.72	35.12
Bitter acid synthesis	Aromatic prenyltransferase HlPT1	comp70797_c0_seq1	-1655.13	-30.25	-2.08	-3.19	-2.47E-3	-31.56	-2.16	0.03	3.03	1711.71	0.95	56.59
Bitter acid synthesis	Valerophenone synthase	comp68431_c0_seq1	-20581	-53.92	-2.4	-2.27	-0.03	-55.21	-5.12	2.98E-7	4.28	20969.9	1.88	388.94
Flavonoid synthesis	Chalcone Isomerase	comp53545_c0_seq1	-5358.37	-33.44	-1.93	-2.12	-7.88E-3	-34.43	-4	6.45E-5	3.67	5523.54	1.73	165.17
Flavonoid synthesis	Chalcone Isomerase	comp64064_c0_seq1	-32.8	-2	-0.32	-1.22	-4.98E-5	-2.07	-1.76	0.08	1.77	65.45	1.45	32.65
Flavonoid synthesis	Chalcone Isomerase	comp70972_c1_seq1	-13260.8	-52.86	-2.36	-2.37	-0.02	-54.34	-4.48	7.62E-6	4.08	13516.5	1.72	255.69
Flavonoid synthesis	Chalcone synthase CHS_H1	comp68808_c0_seq1	-1685.18	-3.2	-0.65	-1.24	-2.46E-3	-3.26	-2.56	0.01	3.35	2452.1	2.7	766.91
Flavonoid synthesis	Chalcone synthase CHS_4	comp70020_c0_seq1	-1091.23	-27.8	-2.26	-4.08	-1.59E-3	-28.37	-4.58	4.75E-6	3	1131.95	0.74	40.72
Flavonoid synthesis	Chalcone synthase CHS_2	comp70020_c0_seq4	-1294.8	-189.21	-2.53	-5.75	-1.88E-3	-192.33	-4.71	2.51E-6	3.06	1301.68	0.53	6.88
Branched-chain amino acid synthesis	Isopropylmalate dehydratase small subunit	comp57467_c0_seq1	-302.55	-6.22	-0.79	-1.45	-4.50E-4	-6.45	-3.64	2.70E-4	2.51	360.48	1.73	57.93
Branched-chain amino acid synthesis	Isopropylmalate synthase	comp57987_c0_seq3	-93.76	-3.35	-0.55	-1.35	-1.39E-4	-3.44	-5.58	2.40E-8	2.12	133.69	1.57	39.94
Branched-chain amino acid synthesis	Acetohydroxyacid synthase-regulatory subunit	comp63381_c0_seq1	2.86	1.24	0.08	1.08	3.58E-6	1.2	0.63	0.53	1.06	12.09	1.15	14.95
Branched-chain amino acid synthesis	Isopropylmalate dehydratase large subunit	comp66261_c0_seq1	-260.4	-3.33	-0.51	-1.25	-3.90E-4	-3.45	-3.81	1.39E-4	2.55	372.17	2.04	111.77
Branched-chain amino acid synthesis	Acetohydroxyacid synthase catalytic subunit	comp69918_c0_seq1	-214.48	-5.41	-0.76	-1.46	-3.20E-4	-5.63	-3.69	2.28E-4	2.39	263.13	1.63	48.64
Branched-chain amino acid synthesis	Ketolacid reductoisomerase	comp72471_c1_seq1	-1114.47	-4.81	-0.71	-1.29	-1.65E-3	-4.94	-5.83	5.42E-9	3.14	1406.89	2.42	292.42
Branched-chain amino acid synthesis	Isopropylmalate dehydrogenase	comp73220_c0_seq3	-150.84	-5.71	-0.81	-1.59	-2.25E-4	-5.93	-2.45	0.01	2.19	182.84	1.38	32
Branched-chain amino acid synthesis	Dihydroxyacid dehydratase	comp73510_c0_seq6	-377.87	-12.69	-1.27	-1.96	-5.57E-4	-13.06	-4.37	1.23E-5	2.58	410.2	1.32	32.33
Branched-chain amino acid synthesis	Threonine deaminase	comp74091_c3_seq1	-34.26	-2.99	-0.49	-1.4	-5.09E-5	-3.09	-7.44	9.74E-14	1.71	51.45	1.22	17.19
Branched-chain aminotransferases	Branched-chain amino transferase 1	comp69041_c3_seq2	-931.79	-61.02	-2.31	-4.85	-1.37E-3	-62.91	-3.99	6.52E-5	2.91	947.32	0.6	15.53
Branched-chain aminotransferases	Branched-chain aminotransferase 2	comp59681_c0_seq1	-57.58	-2.38	-0.41	-1.26	-8.66E-5	-2.46	-2.91	3.64E-3	1.98	99.38	1.57	41.8
Branched-chain aminotransferases	Branched-chain aminotransferase 3	comp75014_c0_seq1	-4.64	-5.62	-0.87	5.36	-6.84E-6	-5.94	-3.9	9.82E-5	0.73	5.64	-0.14	1
Branched-chain aminotransferases	Branched-chain aminotransferase 4	comp69465_c0_seq1	0.41	∞	∞	0	5.89E-7	∞	1.12	0.26	-∞	0	-0.43	0.41
BCKDH complex/TCA cycle	Branched-chain keto-acid dehydrogenase E3	comp76542_c0_seq1	50.52	1.32	0.15	1.07	6.02E-5	1.26	0.88	0.38	2.16	159.78	2.31	210.3
BCKDH complex	Branched-chain keto-acid dehydrogenase E2	comp66311_c0_seq1	-123.64	-13.28	-1.08	-2.2	-1.84E-4	-13.86	-2.57	0.01	1.97	133.71	0.9	10.07
BCKDH complex	Branched-chain keto-acid dehydrogenase E1 alpha	comp70029_c0_seq1	-132.15	-9.4	-0.92	-1.79	-1.94E-4	-9.67	-3.46	5.32E-4	2.1	147.88	1.17	15.73
BCKDH complex	Branched-chain keto-acid dehydrogenase E1 alpha	comp70029_c0_seq4	-240.38	-29.39	-1.64	-3.43	-3.54E-4	-30.22	-3.35	7.99E-4	2.31	248.85	0.67	8.47
BCKDH complex	Branched-chain keto-acid dehydrogenase E1 beta	comp71715_c1_seq1	-36.97	-7.27	-0.83	-2.09	-5.42E-5	-7.55	-4.08	4.47E-5	1.59	42.87	0.76	5.89
MEP pathway	4-Hydroxy-3-methylbut-2-enyl diphosphate reductase	comp53424_c0_seq1	-1755.23	-6.01	-0.76	-1.3	-2.60E-3	-6.25	-5.12	3.00E-7	3.3	2105.31	2.54	350.07
MEP pathway	4-(cytidine 5′-diphospho)-2-C-methyl-D-erythritol (CDP-MEP) synthase	comp61125_c0_seq2	-133.77	-3.74	-0.48	-1.29	-1.99E-4	-3.89	-2.37	0.02	2.16	182.65	1.68	48.88
MEP pathway	1-Deoxy-D-xylulose 5-phosphate synthase	comp63825_c0_seq1	-1289.13	-15.29	-1.25	-1.66	-1.89E-3	-15.76	-7.91	2.55E-15	3.13	1379.33	1.88	90.2
MEP pathway	4-(cytidine 5′-diphospho)-2-C-methyl-D-erythritol (CDP-ME) kinase	comp64168_c0_seq1	-236.79	-8.32	-0.86	-1.58	-3.53E-4	-8.69	-2.85	4.33E-3	2.35	269.13	1.49	32.34
MEP pathway	DMAPP/IPP isomerase 5' fragment	comp65462_c0_seq1	-1881.28	-21.79	-1.49	-1.85	-2.76E-3	-22.37	-4.33	1.52E-5	3.23	1971.76	1.75	90.47
MEP pathway	DMAPP/IPP isomerase 3' fragment	comp65462_c1_seq1	-3029.37	-28.23	-1.57	-1.85	-4.45E-3	-29.02	-3.97	7.21E-5	3.43	3140.6	1.86	111.23
MEP pathway	1-Deoxy-D-xylylose 5-phosphate reductoisomerase	comp65578_c0_seq1	-676.59	-9.92	-0.96	-1.51	-9.96E-4	-10.28	-4.57	4.92E-6	2.84	752.42	1.88	75.83
MEP pathway	2-C-Methyl-D-erythritol 2,4-cyclodiphosphate synthase	comp66554_c1_seq1	-1119.59	-9.28	-0.94	-1.44	-1.65E-3	-9.64	-5.4	6.78E-8	3.07	1254.79	2.13	135.21
MEP pathway	4-Hydroxy-3-methylbut-2-enyl diphosphate synthase	comp70003_c1_seq1	-1247.15	-9.94	-0.97	-1.45	-1.84E-3	-10.32	-4.39	1.16E-5	3.11	1386.6	2.14	139.45
Calvin cycle	RUBISCO large subunit	comp27824_c0_seq1	14.05	4.68	0.67	2.24	1.99E-5	4.51	2.59	9.58E-3	0.54	3.82	1.21	17.88
Calvin cycle	rubose-5-phosphate isomerase	comp38638_c0_seq1	142.87	7.04	0.9	1.68	2.01E-4	6.72	8.07	6.66E-16	1.32	23.65	2.22	166.52
Calvin cycle	RUBISCO small subunit	comp53519_c0_seq1	16724.5	16.56	1.45	1.52	0.02	15.89	6.49	8.39E-11	2.79	1075.15	4.24	17799.7
Calvin cycle	RUBISCO small subunit	comp55913_c0_seq1	29	122.23	∞	0	4.13E-5	120.58	1.07	0.29	-∞	0.24	0.75	29.24
Calvin cycle	Fructose 1,6-bisphosphatase 1	comp56802_c0_seq1	379.85	15.95	1.34	2.12	5.34E-4	15.47	3.03	2.45E-3	1.2	25.41	2.55	405.25
Calvin cycle	Phosphoribulokinase	comp57166_c0_seq1	639.51	13.03	1.24	1.8	8.99E-4	12.67	3.27	1.09E-3	1.55	53.15	2.79	692.66
Calvin cycle	Fructose 1,6-bisphosphatase 2	comp61740_c0_seq1	39.44	8.01	0.98	2.49	5.53E-5	7.72	7.01	2.41E-12	0.66	5.63	1.65	45.07
Calvin cycle	sedoheptulose-bisphosphatase	comp65114_c0_seq1	686.49	17.38	1.39	1.97	9.65E-4	16.89	4.05	5.14E-5	1.44	41.9	2.83	728.39
Calvin cycle	Glyceraldehyde-3-phosphate dehydrogenase (A4)	comp65256_c1_seq1	649.44	18.05	1.38	1.99	9.13E-4	17.3	3.17	1.55E-3	1.4	38.09	2.78	687.53
Calvin cycle	Glyceraldehyde-3-phosphate dehydrogenase (A4)	comp66565_c0_seq1	1081.06	8.4	1.18	1.63	1.52E-3	8.1	3.83	1.31E-4	1.88	146.17	3.07	1227.23
Calvin cycle	ribulose-phosphate 3-epimerase	comp67986_c0_seq1	355.91	6.63	0.81	1.46	5.01E-4	6.4	2.74	6.16E-3	1.76	63.17	2.57	419.07
Calvin cycle	transketolase	comp69989_c0_seq1	306.43	2.62	0.45	1.2	4.22E-4	2.5	2.53	0.01	2.23	189.3	2.68	495.73
Calvin cycle	rubose-5-phosphate isomerase	comp74352_c1_seq1	29.26	3	0.46	1.41	3.98E-5	2.83	2.13	0.03	1.12	14.65	1.59	43.91
Calvin cycle/Glycolysis	fructose-bisphosphate aldolase	comp28724_c0_seq1	-48.6	-1.67	-0.48	-1.33	-7.66E-5	-1.74	-0.7	0.48	1.95	121.28	1.46	72.68
Calvin cycle/Glycolysis	triose-phosphate isomerase	comp61556_c0_seq1	-160.95	-1.56	-0.18	-1.07	-2.56E-4	-1.63	-2.17	0.03	2.63	447.69	2.45	286.75
Calvin cycle/Glycolysis	triose-phosphate isomerase	comp63585_c0_seq1	319.54	3.1	0.48	1.22	4.41E-4	2.97	3.42	6.32E-4	2.18	151.92	2.65	471.46
Calvin cycle/Glycolysis	triose-phosphate isomerase	comp63837_c0_seq1	-34.54	-2.08	-0.32	-1.22	-5.21E-5	-2.15	-4.49	7.08E-6	1.82	66.55	1.49	32.02
Calvin cycle/Glycolysis	fructose-bisphosphate aldolase	comp65045_c0_seq1	-41.64	-1.18	-0.15	-1.07	-7.51E-5	-1.23	-0.44	0.66	2.42	273.4	2.27	231.76
Calvin cycle/Glycolysis	fructose-bisphosphate aldolase	comp66500_c0_seq1	325.12	21.04	1.36	2.47	4.60E-4	20.89	2.03	0.04	0.93	16.22	2.29	341.34
Calvin cycle/Glycolysis	fructose-bisphosphate aldolase	comp71334_c0_seq1	-1.68	-1.58	NaN	NaN	-2.34E-6	-1.59	-0.35	0.73	-∞	4.59	-∞	2.91
Calvin cycle/Glycolysis	phosphoglycerate kinase 1	comp73194_c0_seq1	568.01	8.71	0.99	1.55	8.01E-4	8.41	3.83	1.27E-4	1.79	73.66	2.78	641.67
Calvin cycle/Glycolysis	phosphoglycerate kinase	comp74673_c0_seq1	142.48	1.99	0.28	1.13	1.92E-4	1.9	1.6	0.11	2.14	143.4	2.42	285.88
Calvin cycle/Glycolysis	triose-phosphate isomerase	comp65633_c0_seq1	-0.93	-1.56	NaN	NaN	-1.28E-6	-1.56	-0.32	0.75	-∞	2.59	-∞	1.66
Glycolysis	GAPN, non-phosphorylating glyceraldehyde3-phosphate dehydrogenase	comp28047_c0_seq1	191.14	2.61	0.43	1.21	2.61E-4	2.5	2.47	0.01	2.03	118.73	2.46	309.87
Glycolysis	glyceraldehyde-3-phosphate dehydrogenase (phosphorylating)	comp303905_c0_seq1	-1.67	-∞	NaN	NaN	-2.55E-6	-∞	-1.16	0.24	-∞	1.67	-∞	0
Glycolysis	neutral_alkaline invertase	comp3504_c0_seq1	0.37	6.65	∞	0	5.32E-7	6.36	0.94	0.35	-∞	0.07	-0.44	0.44
Glycolysis	fructokinase	comp52630_c0_seq1	-206.36	-6.15	-0.85	-1.55	-3.07E-4	-6.37	-5.79	6.85E-9	2.38	246.44	1.53	40.07
Glycolysis	sucrose synthase	comp63228_c0_seq1	-31.68	-2.03	-0.36	-1.26	-4.80E-5	-2.09	-2.5	0.01	1.79	62.54	1.42	30.86
Glycolysis	neutral_alkaline invertase	comp65080_c0_seq2	8.44	3.5	0.36	1.73	1.18E-5	3.35	1.04	0.3	0.5	3.38	0.86	11.82
Glycolysis	2,3-bisphosphoglycerate-independent phosphoglycerate mutase	comp65141_c0_seq1	68.18	1.5	0.18	1.08	8.85E-5	1.44	3.62	2.99E-4	2.13	136.41	2.31	204.59
Glycolysis	glyceraldehyde-3-phosphate dehydrogenase (phosphorylating)	comp66458_c0_seq1	-6.06	-∞	NaN	NaN	-8.22E-6	-∞	-1.04	0.3	-∞	6.06	-∞	0
Glycolysis	hexokinase	comp67875_c0_seq1	9.71	1.25	0.08	1.05	1.19E-5	1.21	0.54	0.59	1.57	38.94	1.65	48.65
Glycolysis	phosphopyruvate hydratase	comp68211_c0_seq2	-21.29	-2.1	-0.46	-1.4	-3.20E-5	-2.16	-1.86	0.06	1.6	40.66	1.14	19.37
Glycolysis	fructokinase	comp68548_c0_seq1	36.61	3.63	0.55	1.48	5.14E-5	3.51	2.41	0.02	1.13	13.95	1.67	50.56
Glycolysis	neutral_alkaline invertase	comp69885_c0_seq1	-143.08	-4.61	-0.69	-1.45	-2.12E-4	-4.75	-5.78	7.37E-9	2.25	182.74	1.56	39.66
Glycolysis	phosphopyruvate hydratase	comp70058_c0_seq1	113.21	1.45	0.14	1.06	1.48E-4	1.4	1.08	0.28	2.4	251.21	2.53	364.42
Glycolysis	6-phosphofructokinase	comp72584_c0_seq2	1.19	1.08	7.66E-3	1.01	5.14E-7	1.02	0.06	0.95	1.15	14.91	1.16	16.09
Glycolysis	6-phosphofructokinase	comp72584_c0_seq3	-1.16	-1.07	-0.02	-1.02	-2.70E-6	-1.11	-0.62	0.54	1.26	18.27	1.23	17.11
Glycolysis	6-phosphofructokinase	comp72584_c0_seq4	-3.8	-2.33	-0.56	-3.46	-5.67E-6	-2.42	-2.07	0.04	0.79	6.64	0.23	2.85
Glycolysis	N-acetylglucosamine-1-phosphate uridylyltransferase	comp73379_c0_seq1	2.81	1.4	0.19	1.24	3.61E-6	1.35	1.05	0.29	0.8	6.99	0.99	9.81
Glycolysis	N-acetylglucosamine-1-phosphate uridylyltransferase	comp73379_c0_seq3	1.92	1.16	0.05	1.04	2.05E-6	1.11	0.41	0.68	1.09	12.37	1.14	14.28
Glycolysis	glucose-6-phosphate isomerase	comp74216_c0_seq1	-41.65	-2.65	-0.45	-1.33	-6.29E-5	-2.75	-2.97	3.01E-3	1.81	66.92	1.36	25.26
Glycolysis	glucose-6-phosphate isomerase	comp74216_c0_seq2	-31.87	-1.94	-0.3	-1.2	-4.86E-5	-2.01	-3.02	2.50E-3	1.81	65.82	1.51	33.95
Glycolysis	neutral_alkaline invertase	comp74264_c2_seq2	3.28	2.08	0.29	1.74	4.53E-6	2.01	1.01	0.31	0.39	3.05	0.68	6.34
Glycolysis	pyrophosphate-dependent phosphofructokinase	comp74851_c2_seq1	-24.77	-1.61	-0.26	-1.17	-3.82E-5	-1.66	-1.36	0.18	1.8	65.34	1.54	40.57
Glycolysis	glyceraldehyde-3-phosphate dehydrogenase (phosphorylating)	comp75463_c0_seq1	412.52	1.74	0.22	1.08	5.48E-4	1.66	1.35	0.18	2.74	560.97	2.96	973.49
Glycolysis	sucrose synthase	comp75624_c0_seq1	-593.06	-25.99	-1.98	-3.55	-8.76E-4	-26.87	-4.6	4.13E-6	2.75	616.79	0.78	23.73
Glycolysis	UDP-sugar pyrophosphorylase	comp76637_c1_seq1	3.97	1.18	0.08	1.06	4.67E-6	1.15	0.87	0.38	1.32	21.59	1.4	25.56
Glycolysis/TCA cycle	pyruvate kinase alpha subunit	comp56241_c0_seq1	33.81	2.29	0.32	1.23	4.70E-5	2.23	1.72	0.09	1.41	26.22	1.74	60.03
Glycolysis/TCA cycle	pyruvate kinase alpha subunit	comp67342_c0_seq1	7.82	1.96	0.28	1.32	1.07E-5	1.89	1.24	0.21	0.88	8.17	1.15	15.99
Glycolysis/TCA cycle	pyruvate kinase beta subunit	comp70940_c0_seq1	-49.02	-1.88	-0.62	-1.46	-7.31E-5	-1.92	-0.99	0.32	1.97	104.55	1.35	55.53
Glycolysis/TCA cycle	pyruvate kinase bet 2b	comp75439_c0_seq6	1.05	1.03	-3.80E-3	-1	-2.64E-7	-1.01	-0.02	0.98	1.51	32.78	1.51	33.83
Glycolysis/TCA cycle	pyruvate kinase beta subunit 2a	comp75439_c1_seq2	9.71	1.48	0.15	1.12	1.31E-5	1.44	1.13	0.26	1.3	20.21	1.45	29.92
TCA cycle	succinate-CoA ligase alpha subunit	comp29614_c0_seq1	-1.67	-39.02	NaN	NaN	-2.28E-6	-39.42	-1.02	0.31	-∞	1.71	-∞	0.04
TCA cycle	succinate-CoA ligase alpha subunit	comp323905_c0_seq1	-1.39	-∞	NaN	NaN	-1.90E-6	-∞	-1.02	0.31	-∞	1.39	-∞	0
TCA cycle	fumarate hydratase	comp32944_c0_seq1	-1.66	-∞	NaN	NaN	-2.29E-6	-∞	-1.17	0.24	-∞	1.66	-∞	0
TCA cycle	succinate dehydrogenase SDH7	comp51154_c0_seq1	-15.25	-1.35	-0.13	-1.08	-2.50E-5	-1.41	-1.86	0.06	1.75	58.25	1.63	43
TCA cycle	succinate-CoA ligase alpha subunit	comp52091_c0_seq1	-0.59	-1.34	NaN	NaN	-8.25E-7	-1.35	-0.22	0.83	-∞	2.32	-∞	1.73
TCA cycle	succinate dehydrogenase SDH2-2	comp58478_c0_seq1	16.2	1.36	0.11	1.06	1.96E-5	1.3	0.94	0.35	1.64	44.52	1.75	60.72
TCA cycle	succinate-CoA ligase alpha	comp629666_c0_seq1	1.2	∞	NaN	NaN	1.64E-6	∞	1	0.32	-∞	0	-∞	1.2
TCA cycle	succinate dehydrogenase SDH5	comp63111_c0_seq1	-10.77	-1.34	-0.13	-1.09	-1.74E-5	-1.39	-1.84	0.07	1.62	42.5	1.49	31.73
TCA cycle	Isocitrate dehydrogenase - regulatory subunit	comp63209_c0_seq1	10.76	1.27	0.1	1.06	1.29E-5	1.22	1.23	0.22	1.6	40.29	1.7	51.05
TCA cycle	succinate dehydrogenase SDH6	comp63257_c0_seq1	0.77	1.01	8.26E-3	1	-3.73E-6	-1.03	-0.24	0.81	1.93	85.96	1.94	86.73
TCA cycle	succinate-CoA ligase alpha subunit	comp64327_c0_seq1	49.13	1.84	0.27	1.15	6.60E-5	1.77	3.12	1.79E-3	1.76	58.56	2.03	107.69
TCA cycle	Isocitrate dehydrogenase - catalytic subunit	comp66451_c0_seq1	8.72	1.24	0.09	1.06	1.04E-5	1.19	1.53	0.13	1.56	36.92	1.66	45.64
TCA cycle	malate dehydrogenase	comp66912_c0_seq1	13.45	1.1	-0.02	-1.01	1.34E-5	1.07	0.16	0.88	2.11	130.53	2.09	143.98
TCA cycle	NAD-dependent malic enzyme 1	comp67074_c0_seq1	22.15	1.85	0.28	1.2	2.99E-5	1.78	3.8	1.47E-4	1.4	26.18	1.68	48.33
TCA cycle	2-oxoglutarate E1	comp70137_c0_seq1	-19.72	-1.6	-0.22	-1.14	-3.08E-5	-1.66	-3	2.74E-3	1.72	52.68	1.5	32.96
TCA cycle	succinate-CoA ligase beta subunit	comp70144_c0_seq1	10.23	1.2	0.07	1.04	1.17E-5	1.16	0.55	0.58	1.69	50.65	1.77	60.88
TCA cycle	Pyruvate dehydrogenase E1 beta	comp70655_c0_seq1	20.67	1.2	0.09	1.05	2.31E-5	1.15	0.95	0.34	2	104.06	2.09	124.73
TCA cycle	aconitase	comp70745_c0_seq1	-32.17	-1.68	-0.23	-1.13	-4.92E-5	-1.73	-4.61	4.04E-6	1.9	79.76	1.67	47.59
TCA cycle	Pyruvate dehydrogenase E1 alpha	comp71402_c0_seq1	-12.54	-1.22	-0.09	-1.05	-2.15E-5	-1.27	-1.09	0.28	1.83	69.13	1.74	56.59
TCA cycle	NAD-dependent malic enzyme	comp71631_c0_seq1	13.05	1.56	0.19	1.14	1.73E-5	1.5	1.65	0.1	1.36	23.49	1.55	36.54
TCA cycle	aconitase	comp72278_c0_seq1	-42.42	-1.75	-0.25	-1.14	-6.50E-5	-1.81	-2.5	0.01	1.98	98.97	1.74	56.56
TCA cycle	succinate dehydrogenase SDH1-1	comp72882_c0_seq1	49.99	2.07	0.27	1.16	6.62E-5	1.96	1.47	0.14	1.67	46.88	1.93	96.87
TCA cycle	Pyruvate dehydrogenase E2	comp74915_c0_seq1	-25.5	-1.65	-0.21	-1.13	-3.99E-5	-1.71	-2.81	4.95E-3	1.8	65.03	1.59	39.53
TCA cycle	Citric acid synthase (mitochondrial)	comp75423_c0_seq1	9.11	1.2	0.08	1.05	1.05E-5	1.16	0.68	0.5	1.65	45.69	1.73	54.79
TCA cycle	fumarate hydratase	comp76371_c0_seq2	-7.88	-1.3	-0.11	-1.08	-1.28E-5	-1.35	-2.02	0.04	1.52	33.73	1.41	25.85
TCA cycle	2-oxoglutarate dehydrogenase E2	comp76558_c1_seq1	-9.19	-1.15	-0.07	-1.04	-1.63E-5	-1.19	-0.98	0.33	1.84	69.23	1.77	60.04

## Sheet: Table S2 Gland vs Cone
Table S2: RNA-seq analysis of metabolic genes compared between lupulin gland and leaf, lupulin gland and cone (minus glands), and leaf and cone (minus glands).
			Original Values		Log10 Transformation		Baggerly's test				Gland		Cone
Pathway	Name	Feature ID	Difference	Fold Change	Difference	Fold Change	Weighted proportions difference	Weighted proportions fold change	Test statistic	P-value	Transformed means	Means	Transformed means	Means
Malonyl-CoA synthesis	ATP-citrate lyase	comp75032_c0_seq1	-309.62	-4.92	-0.58	-1.31	-4.56E-4	-4.72	-2.02	0.04	2.47	388.53	1.89	78.91
Malonyl-CoA synthesis	Acetyl-CoA carboxylase	comp75472_c0_seq1	-117.98	-8.43	-0.86	-1.72	-1.72E-4	-7.97	-3.49	4.74E-4	2.05	133.86	1.19	15.87
Bitter acid synthesis	Putative aromatic prenyltransferase HlPT2	comp76201_c0_seq1	-1082.77	-57.99	-1.85	-2.65	-1.60E-3	-53.41	-3.34	8.48E-4	2.97	1101.77	1.12	19
Bitter acid synthesis	Aromatic prenyltransferase HlPT1	comp70797_c0_seq1	-1671.89	-42.98	-1.77	-2.4	-2.49E-3	-39.03	-2.18	0.03	3.03	1711.71	1.26	39.83
Bitter acid synthesis	Valerophenone synthase	comp68431_c0_seq1	-20433.6	-39.1	-1.81	-1.74	-0.03	-35.93	-5.08	3.73E-7	4.28	20969.9	2.46	536.34
Flavonoid synthesis	Chalcone Isomerase	comp53545_c0_seq1	-5333.81	-29.11	-1.65	-1.82	-7.81E-3	-26.48	-3.97	7.24E-5	3.67	5523.54	2.01	189.73
Flavonoid synthesis	Chalcone Isomerase	comp64064_c0_seq1	-55.63	-6.67	-0.78	-1.78	-8.09E-5	-6.22	-3.69	2.26E-4	1.77	65.45	0.99	9.82
Flavonoid synthesis	Chalcone Isomerase	comp70972_c1_seq1	-13181.5	-40.35	-1.77	-1.77	-0.02	-37.21	-4.44	8.83E-6	4.08	13516.5	2.31	334.99
Flavonoid synthesis	Chalcone synthase CHS_H1	comp68808_c0_seq1	-2338	-21.49	-1.47	-1.79	-3.37E-3	-19.91	-4.9	9.79E-7	3.35	2452.1	1.87	114.1
Flavonoid synthesis	Chalcone synthase CHS_4	comp70020_c0_seq1	-1096.62	-32.03	-1.69	-2.29	-1.59E-3	-29.66	-4.63	3.63E-6	3	1131.95	1.31	35.34
Flavonoid synthesis	Chalcone synthase CHS_2	comp70020_c0_seq4	-1260.17	-31.36	-1.59	-2.08	-1.82E-3	-29.17	-4.56	5.14E-6	3.06	1301.68	1.48	41.51
Branched-chain amino acid synthesis	Isopropylmalate dehydratase small subunit	comp57467_c0_seq1	-319.61	-8.82	-0.91	-1.57	-4.68E-4	-8.28	-3.84	1.22E-4	2.51	360.48	1.6	40.87
Branched-chain amino acid synthesis	Isopropylmalate synthase	comp57987_c0_seq3	-103.35	-4.41	-0.64	-1.43	-1.48E-4	-4.12	-7.41	1.23E-13	2.12	133.69	1.48	30.34
Branched-chain amino acid synthesis	Acetohydroxyacid synthase-regulatory subunit	comp63381_c0_seq1	2.13	1.18	0.09	1.08	4.64E-6	1.26	1.11	0.27	1.06	12.09	1.15	14.22
Branched-chain amino acid synthesis	Isopropylmalate dehydratase large subunit	comp66261_c0_seq1	-278.31	-3.97	-0.58	-1.29	-4.02E-4	-3.73	-3.98	6.79E-5	2.55	372.17	1.97	93.86
Branched-chain amino acid synthesis	Acetohydroxyacid synthase catalytic subunit	comp69918_c0_seq1	-229.2	-7.76	-0.87	-1.57	-3.36E-4	-7.33	-4.05	5.23E-5	2.39	263.13	1.52	33.93
Branched-chain amino acid synthesis	Ketolacid reductoisomerase	comp72471_c1_seq1	-1214.75	-7.32	-0.87	-1.38	-1.76E-3	-6.87	-6.84	7.93E-12	3.14	1406.89	2.27	192.15
Branched-chain amino acid synthesis	Isopropylmalate dehydrogenase	comp73220_c0_seq3	-154.94	-6.55	-0.75	-1.53	-2.27E-4	-6.16	-2.55	0.01	2.19	182.84	1.43	27.89
Branched-chain amino acid synthesis	Dihydroxyacid dehydratase	comp73510_c0_seq6	-384.98	-16.27	-1.21	-1.89	-5.63E-4	-15.05	-4.52	6.15E-6	2.58	410.2	1.37	25.22
Branched-chain amino acid synthesis	Threonine deaminase	comp74091_c3_seq1	-22.49	-1.78	-0.26	-1.18	-3.00E-5	-1.66	-3.72	1.99E-4	1.71	51.45	1.45	28.95
Branched-chain aminotransferases	Branched-chain amino transferase 1	comp69041_c3_seq2	-926.08	-44.61	-1.87	-2.79	-1.36E-3	-41.12	-3.96	7.45E-5	2.91	947.32	1.04	21.24
Branched-chain aminotransferases	Branched-chain aminotransferase 2	comp59681_c0_seq1	-78.93	-4.86	-0.67	-1.52	-1.14E-4	-4.55	-5.16	2.48E-7	1.98	99.38	1.31	20.45
Branched-chain aminotransferases	Branched-chain aminotransferase 3	comp75014_c0_seq1	7.96	2.41	0.39	1.53	1.31E-5	2.59	3.44	5.80E-4	0.73	5.64	1.12	13.6
Branched-chain aminotransferases	Branched-chain aminotransferase 4	comp69465_c0_seq1	0.6	∞	NaN	NaN	9.30E-7	∞	1	0.32	-∞	0	-∞	0.6
BCKDH complex/TCA cycle	Branched-chain keto-acid dehydrogenase E3	comp76542_c0_seq1	-66.72	-1.72	-0.2	-1.1	-9.03E-5	-1.62	-1.53	0.13	2.16	159.78	1.96	93.07
BCKDH complex	Branched-chain keto-acid dehydrogenase E2	comp66311_c0_seq1	-123.23	-12.77	-1.01	-2.04	-1.82E-4	-11.88	-2.55	0.01	1.97	133.71	0.97	10.47
BCKDH complex	Branched-chain keto-acid dehydrogenase E1 alpha	comp70029_c0_seq1	-118.72	-5.07	-0.69	-1.49	-1.71E-4	-4.81	-2.97	3.00E-3	2.1	147.88	1.4	29.16
BCKDH complex	Branched-chain keto-acid dehydrogenase E1 alpha	comp70029_c0_seq4	-236.31	-19.85	-1.25	-2.17	-3.46E-4	-18.41	-3.28	1.02E-3	2.31	248.85	1.07	12.53
BCKDH complex	Branched-chain keto-acid dehydrogenase E1 beta	comp71715_c1_seq1	-34.58	-5.18	-0.69	-1.77	-4.96E-5	-4.84	-3.68	2.36E-4	1.59	42.87	0.89	8.28
MEP pathway	4-Hydroxy-3-methylbut-2-enyl diphosphate reductase	comp53424_c0_seq1	-1891.11	-9.83	-0.98	-1.42	-2.76E-3	-9.23	-5.45	5.07E-8	3.3	2105.31	2.32	214.2
MEP pathway	4-(cytidine 5′-diphospho)-2-C-methyl-D-erythritol (CDP-MEP) synthase	comp61125_c0_seq2	-167.78	-12.28	-1.02	-1.9	-2.45E-4	-11.58	-2.93	3.41E-3	2.16	182.65	1.14	14.87
MEP pathway	1-Deoxy-D-xylulose 5-phosphate synthase	comp63825_c0_seq1	-1295.08	-16.37	-1.21	-1.63	-1.89E-3	-15.37	-8.1	5.31E-16	3.13	1379.33	1.92	84.25
MEP pathway	4-(cytidine 5′-diphospho)-2-C-methyl-D-erythritol (CDP-ME) kinase	comp64168_c0_seq1	-253.67	-17.41	-1.17	-1.98	-3.74E-4	-16.44	-3.04	2.40E-3	2.35	269.13	1.19	15.45
MEP pathway	DMAPP/IPP isomerase 5' fragment	comp65462_c0_seq1	-1902.96	-28.66	-1.46	-1.82	-2.78E-3	-26.78	-4.39	1.12E-5	3.23	1971.76	1.77	68.79
MEP pathway	DMAPP/IPP isomerase 3' fragment	comp65462_c1_seq1	-3046.97	-33.54	-1.5	-1.78	-4.46E-3	-31.02	-3.99	6.56E-5	3.43	3140.6	1.93	93.63
MEP pathway	1-Deoxy-D-xylylose 5-phosphate reductoisomerase	comp65578_c0_seq1	-707.52	-16.76	-1.2	-1.73	-1.03E-3	-15.7	-4.74	2.18E-6	2.84	752.42	1.64	44.91
MEP pathway	2-C-Methyl-D-erythritol 2,4-cyclodiphosphate synthase	comp66554_c1_seq1	-1162.9	-13.66	-1.12	-1.57	-1.70E-3	-12.75	-5.54	3.02E-8	3.07	1254.79	1.95	91.89
MEP pathway	4-Hydroxy-3-methylbut-2-enyl diphosphate synthase	comp70003_c1_seq1	-1306.21	-17.25	-1.22	-1.65	-1.92E-3	-16.24	-4.56	5.23E-6	3.11	1386.6	1.88	80.39
Calvin cycle	RUBISCO large subunit	comp27824_c0_seq1	4.42	2.16	0.32	1.59	7.14E-6	2.26	1.65	0.1	0.54	3.82	0.87	8.24
Calvin cycle	rubose-5-phosphate isomerase	comp38638_c0_seq1	22.27	1.94	0.32	1.24	3.61E-5	2.03	2.14	0.03	1.32	23.65	1.64	45.92
Calvin cycle	RUBISCO small subunit	comp53519_c0_seq1	1557.57	2.45	0.59	1.21	2.47E-3	2.57	1.91	0.06	2.79	1075.15	3.38	2632.73
Calvin cycle	RUBISCO small subunit	comp55913_c0_seq1	0.06	1.23	NaN	NaN	1.39E-7	1.4	0.23	0.82	-∞	0.24	-∞	0.29
Calvin cycle	Fructose 1,6-bisphosphatase 1	comp56802_c0_seq1	47.01	2.85	0.61	1.51	7.47E-5	3.02	1.9	0.06	1.2	25.41	1.81	72.41
Calvin cycle	Phosphoribulokinase	comp57166_c0_seq1	138.86	3.61	0.66	1.43	2.20E-4	3.86	1.9	0.06	1.55	53.15	2.21	192.01
Calvin cycle	Fructose 1,6-bisphosphatase 2	comp61740_c0_seq1	9.31	2.65	0.49	1.74	1.50E-5	2.82	2.74	6.10E-3	0.66	5.63	1.15	14.94
Calvin cycle	sedoheptulose-bisphosphatase	comp65114_c0_seq1	111.05	3.65	0.7	1.49	1.76E-4	3.9	2.28	0.02	1.44	41.9	2.14	152.95
Calvin cycle	Glyceraldehyde-3-phosphate dehydrogenase (A4)	comp65256_c1_seq1	61.91	2.63	0.59	1.42	9.97E-5	2.78	2.98	2.88E-3	1.4	38.09	1.99	100
Calvin cycle	Glyceraldehyde-3-phosphate dehydrogenase (A4)	comp66565_c0_seq1	128.27	1.88	0.53	1.28	2.09E-4	1.97	1.43	0.15	1.88	146.17	2.41	274.44
Calvin cycle	ribulose-phosphate 3-epimerase	comp67986_c0_seq1	46.96	1.74	0.27	1.15	7.79E-5	1.84	2.23	0.03	1.76	63.17	2.03	110.12
Calvin cycle	transketolase	comp69989_c0_seq1	40.95	1.22	0.11	1.05	7.46E-5	1.27	0.7	0.48	2.23	189.3	2.34	230.25
Calvin cycle	rubose-5-phosphate isomerase	comp74352_c1_seq1	19.3	2.32	0.33	1.29	3.17E-5	2.46	1.46	0.15	1.12	14.65	1.45	33.95
Calvin cycle/Glycolysis	fructose-bisphosphate aldolase	comp28724_c0_seq1	-65.26	-2.16	-0.2	-1.11	-9.22E-5	-2.05	-1.41	0.16	1.95	121.28	1.75	56.02
Calvin cycle/Glycolysis	triose-phosphate isomerase	comp61556_c0_seq1	-359.26	-5.06	-0.69	-1.36	-5.25E-4	-4.81	-4.9	9.45E-7	2.63	447.69	1.94	88.43
Calvin cycle/Glycolysis	triose-phosphate isomerase	comp63585_c0_seq1	109.7	1.72	0.21	1.1	1.87E-4	1.84	1.98	0.05	2.18	151.92	2.39	261.62
Calvin cycle/Glycolysis	triose-phosphate isomerase	comp63837_c0_seq1	-27.96	-1.72	-0.23	-1.15	-3.71E-5	-1.61	-3.56	3.72E-4	1.82	66.55	1.59	38.59
Calvin cycle/Glycolysis	fructose-bisphosphate aldolase	comp65045_c0_seq1	32.06	1.12	0.04	1.02	7.04E-5	1.17	0.71	0.48	2.42	273.4	2.47	305.46
Calvin cycle/Glycolysis	fructose-bisphosphate aldolase	comp66500_c0_seq1	18.93	2.17	0.47	1.51	3.10E-5	2.34	1.02	0.31	0.93	16.22	1.4	35.15
Calvin cycle/Glycolysis	fructose-bisphosphate aldolase	comp71334_c0_seq1	-4.5	-49.1	NaN	NaN	-6.16E-6	-45.25	-1.13	0.26	-∞	4.59	-∞	0.09
Calvin cycle/Glycolysis	phosphoglycerate kinase 1	comp73194_c0_seq1	65	1.88	0.32	1.18	1.06E-4	1.98	1.72	0.09	1.79	73.66	2.11	138.65
Calvin cycle/Glycolysis	phosphoglycerate kinase	comp74673_c0_seq1	-7.55	-1.06	-0.02	-1.01	4.33E-7	1	0.01	0.99	2.14	143.4	2.13	135.85
Calvin cycle/Glycolysis	triose-phosphate isomerase	comp65633_c0_seq1	-2.51	-31.02	NaN	NaN	-3.41E-6	-25.13	-1.05	0.29	-∞	2.59	-∞	0.08
Glycolysis	GAPN, non-phosphorylating glyceraldehyde3-phosphate dehydrogenase	comp28047_c0_seq1	-4.41	-1.04	-0.09	-1.05	3.32E-6	1.02	0.04	0.97	2.03	118.73	1.94	114.32
Glycolysis	glyceraldehyde-3-phosphate dehydrogenase (phosphorylating)	comp303905_c0_seq1	-1.67	-∞	NaN	NaN	-2.55E-6	-∞	-1.16	0.24	-∞	1.67	-∞	0
Glycolysis	neutral_alkaline invertase	comp3504_c0_seq1	0.06	1.99	NaN	NaN	1.13E-7	2.14	0.31	0.76	-∞	0.07	-∞	0.13
Glycolysis	fructokinase	comp52630_c0_seq1	-111.43	-1.83	-0.33	-1.16	-1.55E-4	-1.74	-1.59	0.11	2.38	246.44	2.05	135.01
Glycolysis	sucrose synthase	comp63228_c0_seq1	-17.65	-1.39	-0.14	-1.08	-2.16E-5	-1.31	-1.92	0.06	1.79	62.54	1.65	44.9
Glycolysis	neutral_alkaline invertase	comp65080_c0_seq2	2.42	1.72	0.22	1.45	4.01E-6	1.8	1.27	0.2	0.5	3.38	0.72	5.8
Glycolysis	2,3-bisphosphoglycerate-independent phosphoglycerate mutase	comp65141_c0_seq1	10.15	1.07	0.02	1.01	2.80E-5	1.14	0.65	0.52	2.13	136.41	2.15	146.56
Glycolysis	glyceraldehyde-3-phosphate dehydrogenase (phosphorylating)	comp66458_c0_seq1	-6.06	-∞	NaN	NaN	-8.22E-6	-∞	-1.04	0.3	-∞	6.06	-∞	0
Glycolysis	hexokinase	comp67875_c0_seq1	18.63	1.48	0.18	1.12	3.27E-5	1.57	2.99	2.75E-3	1.57	38.94	1.76	57.57
Glycolysis	phosphopyruvate hydratase	comp68211_c0_seq2	-13.56	-1.5	-0.27	-1.2	-1.74E-5	-1.41	-0.81	0.42	1.6	40.66	1.33	27.1
Glycolysis	fructokinase	comp68548_c0_seq1	2.59	1.19	0.09	1.08	5.45E-6	1.27	1.17	0.24	1.13	13.95	1.22	16.54
Glycolysis	neutral_alkaline invertase	comp69885_c0_seq1	-99.6	-2.2	-0.34	-1.18	-1.39E-4	-2.07	-3.8	1.46E-4	2.25	182.74	1.91	83.14
Glycolysis	phosphopyruvate hydratase	comp70058_c0_seq1	-8.19	-1.03	-0.01	-1.01	1.27E-5	1.03	0.35	0.73	2.4	251.21	2.38	243.02
Glycolysis	6-phosphofructokinase	comp72584_c0_seq2	7.44	1.5	0.18	1.16	1.28E-5	1.58	1.78	0.07	1.15	14.91	1.33	22.35
Glycolysis	6-phosphofructokinase	comp72584_c0_seq3	2.12	1.12	0.01	1.01	4.76E-6	1.18	0.5	0.62	1.26	18.27	1.27	20.39
Glycolysis	6-phosphofructokinase	comp72584_c0_seq4	-4.53	-3.14	-0.58	-3.76	-6.39E-6	-2.95	-2.55	0.01	0.79	6.64	0.21	2.11
Glycolysis	N-acetylglucosamine-1-phosphate uridylyltransferase	comp73379_c0_seq1	21.7	4.1	0.55	1.69	3.38E-5	4.31	1.57	0.12	0.8	6.99	1.35	28.7
Glycolysis	N-acetylglucosamine-1-phosphate uridylyltransferase	comp73379_c0_seq3	0.6	1.05	0.02	1.02	2.18E-6	1.12	0.55	0.59	1.09	12.37	1.11	12.97
Glycolysis	glucose-6-phosphate isomerase	comp74216_c0_seq1	-42.17	-2.7	-0.46	-1.34	-6.05E-5	-2.58	-2.89	3.88E-3	1.81	66.92	1.35	24.75
Glycolysis	glucose-6-phosphate isomerase	comp74216_c0_seq2	-32.09	-1.95	-0.3	-1.2	-4.41E-5	-1.84	-2.65	8.13E-3	1.81	65.82	1.51	33.73
Glycolysis	neutral_alkaline invertase	comp74264_c2_seq2	8.46	3.77	0.65	2.64	1.35E-5	4	3.28	1.05E-3	0.39	3.05	1.04	11.51
Glycolysis	pyrophosphate-dependent phosphofructokinase	comp74851_c2_seq1	-8.55	-1.15	-0.07	-1.04	-7.33E-6	-1.08	-0.29	0.77	1.8	65.34	1.72	56.79
Glycolysis	glyceraldehyde-3-phosphate dehydrogenase (phosphorylating)	comp75463_c0_seq1	195.56	1.35	0.14	1.05	3.52E-4	1.42	2.46	0.01	2.74	560.97	2.88	756.53
Glycolysis	sucrose synthase	comp75624_c0_seq1	-413.69	-3.04	-0.53	-1.24	-5.94E-4	-2.88	-2.67	7.48E-3	2.75	616.79	2.22	203.11
Glycolysis	UDP-sugar pyrophosphorylase	comp76637_c1_seq1	3.11	1.14	0.06	1.05	7.07E-6	1.22	1.26	0.21	1.32	21.59	1.39	24.7
Glycolysis/TCA cycle	pyruvate kinase alpha subunit	comp56241_c0_seq1	31.16	2.19	0.33	1.23	5.13E-5	2.34	3.11	1.85E-3	1.41	26.22	1.74	57.38
Glycolysis/TCA cycle	pyruvate kinase alpha subunit	comp67342_c0_seq1	8.39	2.03	0.34	1.38	1.38E-5	2.15	2.99	2.77E-3	0.88	8.17	1.21	16.56
Glycolysis/TCA cycle	pyruvate kinase beta subunit	comp70940_c0_seq1	-66.8	-2.77	-0.44	-1.29	-9.39E-5	-2.61	-2.62	8.92E-3	1.97	104.55	1.53	37.75
Glycolysis/TCA cycle	pyruvate kinase bet 2b	comp75439_c0_seq6	-4.67	-1.17	-0.09	-1.06	-4.51E-6	-1.1	-0.44	0.66	1.51	32.78	1.43	28.11
Glycolysis/TCA cycle	pyruvate kinase beta subunit 2a	comp75439_c1_seq2	5.54	1.27	0.08	1.06	1.04E-5	1.35	1	0.32	1.3	20.21	1.38	25.75
TCA cycle	succinate-CoA ligase alpha subunit	comp29614_c0_seq1	-0.75	-1.79	NaN	NaN	-8.87E-7	-1.61	-0.33	0.74	-∞	1.71	-∞	0.96
TCA cycle	succinate-CoA ligase alpha subunit	comp323905_c0_seq1	-1.39	-∞	NaN	NaN	-1.90E-6	-∞	-1.02	0.31	-∞	1.39	-∞	0
TCA cycle	fumarate hydratase	comp32944_c0_seq1	-0.87	-2.11	NaN	NaN	-1.09E-6	-1.91	-0.47	0.64	-∞	1.66	-∞	0.79
TCA cycle	succinate dehydrogenase SDH7	comp51154_c0_seq1	-7.7	-1.15	-0.05	-1.03	-6.55E-6	-1.08	-0.53	0.6	1.75	58.25	1.7	50.55
TCA cycle	succinate-CoA ligase alpha subunit	comp52091_c0_seq1	-2.26	-36.64	NaN	NaN	-3.09E-6	-33.72	-1.06	0.29	-∞	2.32	-∞	0.06
TCA cycle	succinate dehydrogenase SDH2-2	comp58478_c0_seq1	1.38	1.03	8.09E-3	1	6.24E-6	1.1	0.62	0.54	1.64	44.52	1.65	45.89
TCA cycle	succinate-CoA ligase alpha	comp629666_c0_seq1	0	1	NaN	NaN	0	1	0	1	-∞	0	-∞	0
TCA cycle	succinate dehydrogenase SDH5	comp63111_c0_seq1	-4.26	-1.11	-0.04	-1.03	-2.58E-6	-1.04	-0.29	0.77	1.62	42.5	1.58	38.24
TCA cycle	Isocitrate dehydrogenase - regulatory subunit	comp63209_c0_seq1	11.35	1.28	0.08	1.05	2.12E-5	1.36	1.04	0.3	1.6	40.29	1.69	51.64
TCA cycle	succinate dehydrogenase SDH6	comp63257_c0_seq1	-14.18	-1.2	-0.07	-1.04	-1.41E-5	-1.13	-0.97	0.33	1.93	85.96	1.86	71.77
TCA cycle	succinate-CoA ligase alpha subunit	comp64327_c0_seq1	18.33	1.31	0.12	1.07	3.39E-5	1.39	2.04	0.04	1.76	58.56	1.88	76.89
TCA cycle	Isocitrate dehydrogenase - catalytic subunit	comp66451_c0_seq1	11.09	1.3	0.11	1.07	2.08E-5	1.38	1.98	0.05	1.56	36.92	1.67	48.01
TCA cycle	malate dehydrogenase	comp66912_c0_seq1	-48.66	-1.59	-0.2	-1.11	-6.32E-5	-1.49	-5.71	1.16E-8	2.11	130.53	1.91	81.86
TCA cycle	NAD-dependent malic enzyme 1	comp67074_c0_seq1	14.58	1.56	0.2	1.14	2.51E-5	1.65	3.26	1.10E-3	1.4	26.18	1.61	40.76
TCA cycle	2-oxoglutarate E1	comp70137_c0_seq1	-2.74	-1.05	-0.03	-1.02	3.31E-7	1	0.03	0.98	1.72	52.68	1.69	49.95
TCA cycle	succinate-CoA ligase beta subunit	comp70144_c0_seq1	4.02	1.08	0.03	1.02	1.06E-5	1.14	0.56	0.57	1.69	50.65	1.72	54.66
TCA cycle	Pyruvate dehydrogenase E1 beta	comp70655_c0_seq1	-1.67	-1.02	6.65E-3	1	7.04E-6	1.05	0.28	0.78	2	104.06	2.01	102.39
TCA cycle	aconitase	comp70745_c0_seq1	-18.41	-1.3	-0.14	-1.08	-2.14E-5	-1.22	-0.81	0.42	1.9	79.76	1.75	61.35
TCA cycle	Pyruvate dehydrogenase E1 alpha	comp71402_c0_seq1	-10.17	-1.17	-0.08	-1.04	-1.00E-5	-1.11	-0.48	0.63	1.83	69.13	1.75	58.96
TCA cycle	NAD-dependent malic enzyme	comp71631_c0_seq1	17.68	1.75	0.25	1.18	2.99E-5	1.86	3.86	1.12E-4	1.36	23.49	1.61	41.17
TCA cycle	aconitase	comp72278_c0_seq1	-36.52	-1.58	-0.23	-1.13	-4.89E-5	-1.51	-1.39	0.16	1.98	98.97	1.75	62.45
TCA cycle	succinate dehydrogenase SDH1-1	comp72882_c0_seq1	11.3	1.24	0.08	1.05	2.19E-5	1.32	1.3	0.19	1.67	46.88	1.75	58.18
TCA cycle	Pyruvate dehydrogenase E2	comp74915_c0_seq1	-25.3	-1.64	-0.21	-1.13	-3.37E-5	-1.54	-2.34	0.02	1.8	65.03	1.59	39.73
TCA cycle	Citric acid synthase (mitochondrial)	comp75423_c0_seq1	12.27	1.27	0.11	1.07	2.33E-5	1.35	1.79	0.07	1.65	45.69	1.76	57.96
TCA cycle	fumarate hydratase	comp76371_c0_seq2	7.16	1.21	0.03	1.02	1.36E-5	1.28	0.68	0.5	1.52	33.73	1.55	40.89
TCA cycle	2-oxoglutarate dehydrogenase E2	comp76558_c1_seq1	12.91	1.19	0.06	1.03	2.62E-5	1.26	1.14	0.25	1.84	69.23	1.9	82.14

## Sheet: Table S2 Cone vs Leaf
Table S2: RNA-seq analysis of metabolic genes compared between lupulin gland and leaf, lupulin gland and cone (minus glands), and leaf and cone (minus glands).
			Original Values		Log10 Values		Baggerly's test				Cone		Leaf
Pathway	Name	Feature ID	Difference	Fold Change	Difference	Fold Change	Weighted proportions difference	Weighted proportions fold change	Test statistic	P-value	Transformed means	Means	Transformed means	Means
Malonyl-CoA synthesis	ATP-citrate lyase	comp75032_c0_seq1	1.12	1.01	-0.28	-1.18	-8.67E-6	-1.08	-0.1	0.92	1.89	78.91	1.6	80.03
Malonyl-CoA synthesis	Acetyl-CoA carboxylase	comp75472_c0_seq1	1.97	1.12	-0.15	-1.15	7.45E-7	1.03	0.04	0.97	1.19	15.87	1.04	17.85
Bitter acid synthesis	putative aromatic prenyltransferase	comp76201_c0_seq1	16.13	1.85	-0.4	-1.55	1.97E-5	1.64	0.39	0.7	1.12	19	0.72	35.12
Bitter acid synthesis	Aromatic prenyltransferase HlPT1	comp70797_c0_seq1	16.76	1.42	-0.31	-1.33	1.55E-5	1.24	0.17	0.86	1.26	39.83	0.95	56.59
Bitter acid synthesis	Valerophenone synthase	comp68431_c0_seq1	-147.39	-1.38	-0.58	-1.31	-2.98E-4	-1.54	-0.45	0.65	2.46	536.34	1.88	388.94
Flavonoid synthesis	Chalcone Isomerase	comp53545_c0_seq1	-24.55	-1.15	-0.28	-1.16	-7.08E-5	-1.3	-0.27	0.79	2.01	189.73	1.73	165.17
Flavonoid synthesis	Chalcone Isomerase	comp64064_c0_seq1	22.83	3.33	0.46	1.46	3.10E-5	3	1.69	0.09	0.99	9.82	1.45	32.65
Flavonoid synthesis	Chalcone Isomerase	comp70972_c1_seq1	-79.3	-1.31	-0.59	-1.34	-1.68E-4	-1.46	-0.4	0.69	2.31	334.99	1.72	255.69
Flavonoid synthesis	Chalcone synthase CHS_H1	comp68808_c0_seq1	652.81	6.72	0.82	1.44	9.08E-4	6.1	1.34	0.18	1.87	114.1	2.7	766.91
Flavonoid synthesis	Chalcone synthase CHS_4	comp70020_c0_seq1	5.39	1.15	-0.57	-1.78	2.53E-6	1.05	0.04	0.97	1.31	35.34	0.74	40.72
Flavonoid synthesis	Chalcone synthase CHS_2	comp70020_c0_seq4	-34.63	-6.03	-0.94	-2.77	-5.48E-5	-6.59	-1.84	0.07	1.48	41.51	0.53	6.88
Branched-chain amino acid synthesis	Isopropylmalate dehydratase small subunit	comp57467_c0_seq1	17.06	1.42	0.13	1.08	1.83E-5	1.28	0.75	0.45	1.6	40.87	1.73	57.93
Branched-chain amino acid synthesis	Isopropylmalate synthase	comp57987_c0_seq3	9.6	1.32	0.09	1.06	9.37E-6	1.2	0.56	0.57	1.48	30.34	1.57	39.94
Branched-chain amino acid synthesis	Acetohydroxyacid synthase-regulatory subunit	comp63381_c0_seq1	0.73	1.05	-3.85E-3	-1	-1.06E-6	-1.05	-0.17	0.86	1.15	14.22	1.15	14.95
Branched-chain amino acid synthesis	Isopropylmalate dehydratase large subunit	comp66261_c0_seq1	17.91	1.19	0.07	1.04	1.19E-5	1.08	0.51	0.61	1.97	93.86	2.04	111.77
Branched-chain amino acid synthesis	Acetohydroxyacid synthase catalytic subunit	comp69918_c0_seq1	14.71	1.43	0.11	1.07	1.59E-5	1.3	0.58	0.56	1.52	33.93	1.63	48.64
Branched-chain amino acid synthesis	Ketolacid reductoisomerase	comp72471_c1_seq1	100.27	1.52	0.15	1.07	1.17E-4	1.39	0.88	0.38	2.27	192.15	2.42	292.42
Branched-chain amino acid synthesis	Isopropylmalate dehydrogenase	comp73220_c0_seq3	4.11	1.15	-0.06	-1.04	1.65E-6	1.04	0.06	0.95	1.43	27.89	1.38	32
Branched-chain amino acid synthesis	Dihydroxyacid dehydratase	comp73510_c0_seq6	7.11	1.28	-0.05	-1.04	6.10E-6	1.15	0.19	0.85	1.37	25.22	1.32	32.33
Branched-chain amino acid synthesis	Threonine deaminase	comp74091_c3_seq1	-11.76	-1.68	-0.23	-1.19	-2.09E-5	-1.86	-2.56	0.01	1.45	28.95	1.22	17.19
Branched-chain aminotransferases	Branched-chain amino transferase 1	comp69041_c3_seq2	-5.71	-1.37	-0.44	-1.74	-1.17E-5	-1.53	-0.45	0.65	1.04	21.24	0.6	15.53
Branched-chain aminotransferases	Branched-chain aminotransferase 2	comp59681_c0_seq1	21.35	2.04	0.27	1.2	2.74E-5	1.85	1.32	0.19	1.31	20.45	1.57	41.8
Branched-chain aminotransferases	Branched-chain aminotransferase 3	comp75014_c0_seq1	-12.6	-13.56	-1.26	8.19	-1.99E-5	-15.38	-5.59	2.27E-8	1.12	13.6	-0.14	1
Branched-chain aminotransferases	Branched-chain aminotransferase 4	comp69465_c0_seq1	-0.19	-1.46	∞	0	-3.41E-7	-1.58	-0.32	0.75	-∞	0.6	-0.43	0.41
BCKDH complex/TCA cycle	Branched-chain keto-acid dehydrogenase E3	comp76542_c0_seq1	117.23	2.26	0.35	1.18	1.51E-4	2.03	3.78	1.55E-4	1.96	93.07	2.31	210.3
BCKDH complex	Branched-chain keto-acid dehydrogenase E2	comp66311_c0_seq1	-0.4	-1.04	-0.07	-1.08	-2.38E-6	-1.17	-0.25	0.8	0.97	10.47	0.9	10.07
BCKDH complex	Branched-chain keto-acid dehydrogenase E1 alpha	comp70029_c0_seq1	-13.43	-1.85	-0.23	-1.2	-2.26E-5	-2.01	-1.43	0.15	1.4	29.16	1.17	15.73
BCKDH complex	Branched-chain keto-acid dehydrogenase E1 alpha	comp70029_c0_seq4	-4.07	-1.48	-0.39	-1.58	-7.76E-6	-1.64	-0.79	0.43	1.07	12.53	0.67	8.47
BCKDH complex	Branched-chain keto-acid dehydrogenase E1 beta	comp71715_c1_seq1	-2.39	-1.4	-0.13	-1.18	-4.65E-6	-1.56	-1.28	0.2	0.89	8.28	0.76	5.89
MEP pathway	4-Hydroxy-3-methylbut-2-enyl diphosphate reductase	comp53424_c0_seq1	135.87	1.63	0.22	1.09	1.60E-4	1.48	2.5	0.01	2.32	214.2	2.54	350.07
MEP pathway	4-(cytidine 5′-diphospho)-2-C-methyl-D-erythritol (CDP-MEP) synthase	comp61125_c0_seq2	34	3.29	0.54	1.48	4.58E-5	2.98	3.94	8.11E-5	1.14	14.87	1.68	48.88
MEP pathway	1-Deoxy-D-xylulose 5-phosphate synthase	comp63825_c0_seq1	5.96	1.07	-0.04	-1.02	-3.29E-6	-1.03	-0.06	0.96	1.92	84.25	1.88	90.2
MEP pathway	4-(cytidine 5′-diphospho)-2-C-methyl-D-erythritol (CDP-ME) kinase	comp64168_c0_seq1	16.89	2.09	0.31	1.26	2.16E-5	1.89	2.16	0.03	1.19	15.45	1.49	32.34
MEP pathway	DMAPP/IPP isomerase 5' fragment	comp65462_c0_seq1	21.68	1.32	-0.03	-1.01	2.13E-5	1.2	0.23	0.82	1.77	68.79	1.75	90.47
MEP pathway	DMAPP/IPP isomerase 3' fragment	comp65462_c1_seq1	17.6	1.19	-0.07	-1.04	1.02E-5	1.07	0.09	0.93	1.93	93.63	1.86	111.23
MEP pathway	1-Deoxy-D-xylylose 5-phosphate reductoisomerase	comp65578_c0_seq1	30.92	1.69	0.24	1.14	3.70E-5	1.53	2.77	5.64E-3	1.64	44.91	1.88	75.83
MEP pathway	2-C-Methyl-D-erythritol 2,4-cyclodiphosphate synthase	comp66554_c1_seq1	43.32	1.47	0.18	1.09	4.68E-5	1.32	1.71	0.09	1.95	91.89	2.13	135.21
MEP pathway	4-Hydroxy-3-methylbut-2-enyl diphosphate synthase	comp70003_c1_seq1	59.06	1.73	0.26	1.14	7.22E-5	1.57	2.16	0.03	1.88	80.39	2.14	139.45
Calvin cycle	RUBISCO large subunit	comp27824_c0_seq1	9.63	2.17	0.35	1.4	1.27E-5	1.99	1.48	0.14	0.87	8.24	1.21	17.88
Calvin cycle	rubose-5-phosphate isomerase	comp38638_c0_seq1	120.6	3.63	0.58	1.35	1.65E-4	3.31	6.14	8.01E-10	1.64	45.92	2.22	166.52
Calvin cycle	RUBISCO small subunit	comp53519_c0_seq1	15167	6.76	0.86	1.25	0.02	6.19	5.72	1.05E-8	3.38	2632.73	4.24	17799.7
Calvin cycle	RUBISCO small subunit	comp55913_c0_seq1	28.95	99.2	∞	0	4.12E-5	85.96	1.06	0.29	-∞	0.29	0.75	29.24
Calvin cycle	Fructose 1,6-bisphosphatase 1	comp56802_c0_seq1	332.84	5.6	0.73	1.41	4.59E-4	5.12	2.56	0.01	1.81	72.41	2.55	405.25
Calvin cycle	Phosphoribulokinase	comp57166_c0_seq1	500.65	3.61	0.58	1.26	6.78E-4	3.28	2.3	0.02	2.21	192.01	2.79	692.66
Calvin cycle	Fructose 1,6-bisphosphatase 2	comp61740_c0_seq1	30.13	3.02	0.49	1.43	4.03E-5	2.73	4.46	8.19E-6	1.15	14.94	1.65	45.07
Calvin cycle	sedoheptulose-bisphosphatase	comp65114_c0_seq1	575.44	4.76	0.69	1.32	7.89E-4	4.33	3.18	1.47E-3	2.14	152.95	2.83	728.39
Calvin cycle	Glyceraldehyde-3-phosphate dehydrogenase (A4)	comp65256_c1_seq1	587.53	6.88	0.79	1.4	8.13E-4	6.22	2.82	4.75E-3	1.99	100	2.78	687.53
Calvin cycle	Glyceraldehyde-3-phosphate dehydrogenase (A4)	comp66565_c0_seq1	952.79	4.47	0.66	1.27	1.32E-3	4.11	3.35	7.97E-4	2.41	274.44	3.07	1227.23
Calvin cycle	ribulose-phosphate 3-epimerase	comp67986_c0_seq1	308.95	3.81	0.55	1.27	4.23E-4	3.48	2.31	0.02	2.03	110.12	2.57	419.07
Calvin cycle	transketolase	comp69989_c0_seq1	265.48	2.15	0.34	1.14	3.47E-4	1.98	2.11	0.03	2.34	230.25	2.68	495.73
Calvin cycle	rubose-5-phosphate isomerase	comp74352_c1_seq1	9.96	1.29	0.14	1.09	8.11E-6	1.15	0.29	0.77	1.45	33.95	1.59	43.91
Calvin cycle/Glycolysis	fructose-bisphosphate aldolase	comp28724_c0_seq1	16.66	1.3	-0.28	-1.19	1.57E-5	1.18	0.18	0.86	1.75	56.02	1.46	72.68
Calvin cycle/Glycolysis	triose-phosphate isomerase	comp61556_c0_seq1	198.32	3.24	0.51	1.27	2.70E-4	2.96	4.9	9.44E-7	1.94	88.43	2.45	286.75
Calvin cycle/Glycolysis	triose-phosphate isomerase	comp63585_c0_seq1	209.84	1.8	0.26	1.11	2.54E-4	1.62	1.62	0.11	2.39	261.62	2.65	471.46
Calvin cycle/Glycolysis	triose-phosphate isomerase	comp63837_c0_seq1	-6.58	-1.21	-0.09	-1.06	-1.50E-5	-1.33	-1.59	0.11	1.59	38.59	1.49	32.02
Calvin cycle/Glycolysis	fructose-bisphosphate aldolase	comp65045_c0_seq1	-73.69	-1.32	-0.2	-1.09	-1.46E-4	-1.44	-0.8	0.42	2.47	305.46	2.27	231.76
Calvin cycle/Glycolysis	fructose-bisphosphate aldolase	comp66500_c0_seq1	306.19	9.71	0.89	1.64	4.29E-4	8.92	1.88	0.06	1.4	35.15	2.29	341.34
Calvin cycle/Glycolysis	fructose-bisphosphate aldolase	comp71334_c0_seq1	2.82	31.15	NaN	NaN	3.82E-6	28.45	0.96	0.34	-∞	0.09	-∞	2.91
Calvin cycle/Glycolysis	phosphoglycerate kinase 1	comp73194_c0_seq1	503.02	4.63	0.67	1.32	6.95E-4	4.25	3.26	1.11E-3	2.11	138.65	2.78	641.67
Calvin cycle/Glycolysis	phosphoglycerate kinase	comp74673_c0_seq1	150.03	2.1	0.29	1.14	1.91E-4	1.9	1.61	0.11	2.13	135.85	2.42	285.88
Calvin cycle/Glycolysis	triose-phosphate isomerase	comp65633_c0_seq1	1.58	19.91	NaN	NaN	2.13E-6	16.08	0.93	0.35	-∞	0.08	-∞	1.66
Glycolysis	GAPN, non-phosphorylating glyceraldehyde3-phosphate dehydrogenase	comp28047_c0_seq1	195.55	2.71	0.52	1.27	2.57E-4	2.45	2.09	0.04	1.94	114.32	2.46	309.87
Glycolysis	glyceraldehyde-3-phosphate dehydrogenase (phosphorylating)	comp303905_c0_seq1	0	1	NaN	NaN	0	1	0	1	-∞	0	-∞	0
Glycolysis	neutral_alkaline invertase	comp3504_c0_seq1	0.31	3.35	∞	0	4.19E-7	2.98	0.66	0.51	-∞	0.13	-0.44	0.44
Glycolysis	fructokinase	comp52630_c0_seq1	-94.94	-3.37	-0.51	-1.33	-1.51E-4	-3.65	-1.71	0.09	2.05	135.01	1.53	40.07
Glycolysis	sucrose synthase	comp63228_c0_seq1	-14.03	-1.45	-0.23	-1.16	-2.64E-5	-1.6	-1.48	0.14	1.65	44.9	1.42	30.86
Glycolysis	neutral_alkaline invertase	comp65080_c0_seq2	6.02	2.04	0.14	1.19	7.82E-6	1.86	0.67	0.5	0.72	5.8	0.86	11.82
Glycolysis	2,3-bisphosphoglycerate-independent phosphoglycerate mutase	comp65141_c0_seq1	58.03	1.4	0.16	1.07	6.05E-5	1.27	1.32	0.19	2.15	146.56	2.31	204.59
Glycolysis	glyceraldehyde-3-phosphate dehydrogenase (phosphorylating)	comp66458_c0_seq1	0	1	NaN	NaN	0	1	0	1	-∞	0	-∞	0
Glycolysis	hexokinase	comp67875_c0_seq1	-8.92	-1.18	-0.1	-1.06	-2.08E-5	-1.3	-0.96	0.34	1.76	57.57	1.65	48.65
Glycolysis	phosphopyruvate hydratase	comp68211_c0_seq2	-7.73	-1.4	-0.19	-1.17	-1.45E-5	-1.53	-0.55	0.58	1.33	27.1	1.14	19.37
Glycolysis	fructokinase	comp68548_c0_seq1	34.02	3.06	0.45	1.37	4.59E-5	2.77	2.14	0.03	1.22	16.54	1.67	50.56
Glycolysis	neutral_alkaline invertase	comp69885_c0_seq1	-43.48	-2.1	-0.36	-1.23	-7.32E-5	-2.29	-3.32	9.06E-4	1.91	83.14	1.56	39.66
Glycolysis	phosphopyruvate hydratase	comp70058_c0_seq1	121.4	1.5	0.15	1.06	1.36E-4	1.36	0.98	0.33	2.38	243.02	2.53	364.42
Glycolysis	6-phosphofructokinase	comp72584_c0_seq2	-6.26	-1.39	-0.17	-1.15	-1.23E-5	-1.55	-1.29	0.2	1.33	22.35	1.16	16.09
Glycolysis	6-phosphofructokinase	comp72584_c0_seq3	-3.29	-1.19	-0.04	-1.03	-7.46E-6	-1.31	-0.76	0.44	1.27	20.39	1.23	17.11
Glycolysis	6-phosphofructokinase	comp72584_c0_seq4	0.73	1.35	0.02	1.09	7.21E-7	1.22	0.3	0.77	0.21	2.11	0.23	2.85
Glycolysis	N-acetylglucosamine-1-phosphate uridylyltransferase	comp73379_c0_seq1	-18.89	-2.93	-0.36	-1.37	-3.02E-5	-3.18	-1.4	0.16	1.35	28.7	0.99	9.81
Glycolysis	N-acetylglucosamine-1-phosphate uridylyltransferase	comp73379_c0_seq3	1.32	1.1	0.02	1.02	-1.31E-7	-1.01	-0.02	0.98	1.11	12.97	1.14	14.28
Glycolysis	glucose-6-phosphate isomerase	comp74216_c0_seq1	0.51	1.02	7.30E-3	1.01	-2.47E-6	-1.07	-0.14	0.89	1.35	24.75	1.36	25.26
Glycolysis	glucose-6-phosphate isomerase	comp74216_c0_seq2	0.22	1.01	2.11E-3	1	-4.49E-6	-1.09	-0.28	0.78	1.51	33.73	1.51	33.95
Glycolysis	neutral_alkaline invertase	comp74264_c2_seq2	-5.17	-1.82	-0.36	-1.52	-8.98E-6	-2	-1.58	0.11	1.04	11.51	0.68	6.34
Glycolysis	pyrophosphate-dependent phosphofructokinase	comp74851_c2_seq1	-16.22	-1.4	-0.19	-1.12	-3.09E-5	-1.54	-0.95	0.34	1.72	56.79	1.54	40.57
Glycolysis	glyceraldehyde-3-phosphate dehydrogenase (phosphorylating)	comp75463_c0_seq1	216.96	1.29	0.08	1.03	1.96E-4	1.17	0.49	0.62	2.88	756.53	2.96	973.49
Glycolysis	sucrose synthase	comp75624_c0_seq1	-179.38	-8.56	-1.44	-2.86	-2.83E-4	-9.34	-2.31	0.02	2.22	203.11	0.78	23.73
Glycolysis	UDP-sugar pyrophosphorylase	comp76637_c1_seq1	0.86	1.03	0.02	1.01	-2.41E-6	-1.07	-0.39	0.69	1.39	24.7	1.4	25.56
Glycolysis/TCA cycle	pyruvate kinase alpha subunit	comp56241_c0_seq1	2.64	1.05	-6.32E-3	-1	-4.23E-6	-1.05	-0.13	0.89	1.74	57.38	1.74	60.03
Glycolysis/TCA cycle	pyruvate kinase alpha subunit	comp67342_c0_seq1	-0.57	-1.04	-0.06	-1.05	-3.10E-6	-1.14	-0.35	0.73	1.21	16.56	1.15	15.99
Glycolysis/TCA cycle	pyruvate kinase beta subunit	comp70940_c0_seq1	17.78	1.47	-0.18	-1.13	2.08E-5	1.36	0.3	0.76	1.53	37.75	1.35	55.53
Glycolysis/TCA cycle	pyruvate kinase bet 2b	comp75439_c0_seq6	5.72	1.2	0.08	1.06	4.24E-6	1.1	0.3	0.76	1.43	28.11	1.51	33.83
Glycolysis/TCA cycle	pyruvate kinase beta subunit 2a	comp75439_c1_seq2	4.17	1.16	0.07	1.05	2.73E-6	1.07	0.18	0.86	1.38	25.75	1.45	29.92
TCA cycle	succinate-CoA ligase alpha subunit	comp29614_c0_seq1	-0.91	-21.83	NaN	NaN	-1.39E-6	-24.47	-0.95	0.34	-∞	0.96	-∞	0.04
TCA cycle	succinate-CoA ligase alpha subunit	comp323905_c0_seq1	0	1	NaN	NaN	0	1	0	1	-∞	0	-∞	0
TCA cycle	fumarate hydratase	comp32944_c0_seq1	-0.79	-∞	NaN	NaN	-1.20E-6	-∞	-1	0.32	-∞	0.79	-∞	0
TCA cycle	succinate dehydrogenase SDH7	comp51154_c0_seq1	-7.55	-1.18	-0.08	-1.05	-1.84E-5	-1.3	-1.75	0.08	1.7	50.55	1.63	43
TCA cycle	succinate-CoA ligase alpha subunit	comp52091_c0_seq1	1.66	27.26	NaN	NaN	2.26E-6	24.98	0.96	0.34	-∞	0.06	-∞	1.73
TCA cycle	succinate dehydrogenase SDH2-2	comp58478_c0_seq1	14.83	1.32	0.1	1.06	1.33E-5	1.19	0.6	0.55	1.65	45.89	1.75	60.72
TCA cycle	succinate-CoA ligase alpha	comp629666_c0_seq1	1.2	∞	NaN	NaN	1.64E-6	∞	1	0.32	-∞	0	-∞	1.2
TCA cycle	succinate dehydrogenase SDH5	comp63111_c0_seq1	-6.52	-1.21	-0.08	-1.06	-1.48E-5	-1.33	-1.52	0.13	1.58	38.24	1.49	31.73
TCA cycle	Isocitrate dehydrogenase - regulatory subunit	comp63209_c0_seq1	-0.59	-1.01	0.01	1.01	-8.25E-6	-1.11	-0.37	0.71	1.69	51.64	1.7	51.05
TCA cycle	succinate dehydrogenase SDH6	comp63257_c0_seq1	14.96	1.21	0.08	1.04	1.03E-5	1.09	0.88	0.38	1.86	71.77	1.94	86.73
TCA cycle	succinate-CoA ligase alpha subunit	comp64327_c0_seq1	30.81	1.4	0.15	1.08	3.21E-5	1.27	1.4	0.16	1.88	76.89	2.03	107.69
TCA cycle	Isocitrate dehydrogenase - catalytic subunit	comp66451_c0_seq1	-2.37	-1.05	-0.02	-1.01	-1.04E-5	-1.16	-0.93	0.35	1.67	48.01	1.66	45.64
TCA cycle	malate dehydrogenase	comp66912_c0_seq1	62.11	1.76	0.18	1.09	7.66E-5	1.6	0.9	0.37	1.91	81.86	2.09	143.98
TCA cycle	NAD-dependent malic enzyme 1	comp67074_c0_seq1	7.57	1.19	0.07	1.05	4.77E-6	1.08	0.57	0.57	1.61	40.76	1.68	48.33
TCA cycle	2-oxoglutarate E1	comp70137_c0_seq1	-16.98	-1.52	-0.18	-1.12	-3.11E-5	-1.66	-2.14	0.03	1.69	49.95	1.5	32.96
TCA cycle	succinate-CoA ligase beta subunit	comp70144_c0_seq1	6.22	1.11	0.05	1.03	1.10E-6	1.01	0.04	0.97	1.72	54.66	1.77	60.88
TCA cycle	Pyruvate dehydrogenase E1 beta	comp70655_c0_seq1	22.34	1.22	0.09	1.04	1.61E-5	1.1	1.09	0.27	2.01	102.39	2.09	124.73
TCA cycle	aconitase	comp70745_c0_seq1	-13.76	-1.29	-0.08	-1.05	-2.78E-5	-1.41	-1.06	0.29	1.75	61.35	1.67	47.59
TCA cycle	Pyruvate dehydrogenase E1 alpha	comp71402_c0_seq1	-2.37	-1.04	-0.01	-1.01	-1.15E-5	-1.14	-0.51	0.61	1.75	58.96	1.74	56.59
TCA cycle	NAD-dependent malic enzyme	comp71631_c0_seq1	-4.63	-1.13	-0.06	-1.04	-1.26E-5	-1.24	-1.1	0.27	1.61	41.17	1.55	36.54
TCA cycle	aconitase	comp72278_c0_seq1	-5.9	-1.1	-0.02	-1.01	-1.62E-5	-1.2	-0.48	0.63	1.75	62.45	1.74	56.56
TCA cycle	succinate dehydrogenase SDH1-1	comp72882_c0_seq1	38.69	1.66	0.18	1.11	4.43E-5	1.49	0.94	0.35	1.75	58.18	1.93	96.87
TCA cycle	Pyruvate dehydrogenase E2	comp74915_c0_seq1	-0.2	-1.01	-8.79E-4	-1	-6.23E-6	-1.11	-0.71	0.48	1.59	39.73	1.59	39.53
TCA cycle	Citric acid synthase (mitochondrial)	comp75423_c0_seq1	-3.17	-1.06	-0.03	-1.02	-1.28E-5	-1.16	-0.8	0.42	1.76	57.96	1.73	54.79
TCA cycle	fumarate hydratase	comp76371_c0_seq2	-15.04	-1.58	-0.14	-1.1	-2.64E-5	-1.72	-1.33	0.18	1.55	40.89	1.41	25.85
TCA cycle	2-oxoglutarate dehydrogenase E2	comp76558_c1_seq1	-22.11	-1.37	-0.13	-1.07	-4.25E-5	-1.5	-1.61	0.11	1.9	82.14	1.77	60.04
