# Supplementary material for: Transcriptome analysis of bitter acid biosynthesis and precursor pathways in hop (Humulus lupulus)
Source: BMC Plant Biol. 2013 Jan 24;13:12. doi: 10.1186/1471-2229-13-12 (PMC3564914; doi:10.1186/1471-2229-13-12)
Supplement: Additional file 3 Table S3 — Transcript abundance of transcription factors compared between lupulin gland and leaf, lupulin gland and cone (minus glands) and leaf and cone (minus glands). Data is represented in RPKM. [file 1471-2229-13-12-S3.xlsx]

## Sheet: Table S3
Table S3: Transcript abundance of transcription factors compared between lupulin gland and leaf, lupulin gland and cone (minus glands) and leaf and cone (minus glands).
		Gland vs Leaf												Gland vs Cone
		Original Values		Log10 Transformed Values		Baggerley's test				Trichome		Leaf		Original Values		Log10 Transformed Values		Baggerley's test				Trichome		Cone
Description	Feature ID	Difference	Fold Change	Difference	Fold Change	Weighted proportions difference	Weighted proportions fold change	Test statistic	P-value	Means	Transformed Means	Means	Transformed means	Difference	Fold Change	Difference	Fold Change	Weighted proportions difference	Weighted proportions fold change	Test statistic	P-value	means	Transformed means	Means	Transformed means
myb	comp76122_c0_seq4	-20.18	-486.15	-∞	0	-2.96E-5	-498.67	-4.47	7.87E-6	20.22	1.25	0.04	-∞	-19.29	-21.63	-∞	0	-2.82E-5	-20.26	-4.22	2.46E-5	20.22	1.25	0.93	-∞
WRKY transcription factor	comp50231_c0_seq1	-209.13	-138.54	-2.54	10.18	-3.06E-4	-142.29	-9.2	3.48E-20	210.65	2.31	1.52	-0.23	-203.8	-30.76	-1.65	-3.51	-2.97E-4	-28.52	-8.87	7.29E-19	210.65	2.31	6.85	0.66
wrky	comp68974_c0_seq1	-150.69	-127.21	-∞	0	-2.21E-4	-131.04	-5.26	1.44E-7	151.88	2.15	1.19	-∞	-147.45	-34.29	-1.58	-3.77	-2.16E-4	-31.77	-5.13	2.97E-7	151.88	2.15	4.43	0.57
MADS-box domain	comp64049_c0_seq1	-577.06	-106.87	-2.08	-4.07	-8.45E-4	-110.75	-7.85	4.25E-15	582.51	2.75	5.45	0.68	-346.48	-2.47	-0.39	-1.17	-4.85E-4	-2.32	-4.03	5.69E-5	582.51	2.75	236.03	2.36
WRKY transcription factor	comp63495_c1_seq1	-134.41	-84.52	-1.99	-15.58	-1.98E-4	-87.35	-9.47	2.91E-21	136.02	2.12	1.61	0.14	-106.6	-4.62	-0.79	-1.6	-1.55E-4	-4.42	-4.91	8.95E-7	136.02	2.12	29.42	1.33
myb	comp53904_c0_seq1	-292.61	-75.63	-2.12	-7.81	-4.30E-4	-77.98	-5.09	3.52E-7	296.53	2.43	3.92	0.31	-276.15	-14.54	-1.13	-1.86	-4.03E-4	-13.61	-4.78	1.75E-6	296.53	2.43	20.39	1.31
myb	comp69082_c0_seq1	-86.4	-67.25	-2.01	13.74	-1.28E-4	-70.01	-3.73	1.90E-4	87.71	1.87	1.3	-0.14	-85.59	-41.52	-1.68	-9.57	-1.26E-4	-38.33	-3.68	2.30E-4	87.71	1.87	2.11	0.2
AP2-like ethylene responce	comp70463_c0_seq1	-49.43	-56.59	-∞	0	-7.21E-5	-57.98	-5.49	4.05E-8	50.32	1.66	0.89	-∞	-48.94	-36.36	-1.69	51	-7.11E-5	-33.01	-5.42	5.96E-8	50.32	1.66	1.38	-0.03
putative homeobox-leucine zipper protein	comp58890_c0_seq1	-132.63	-54.9	-∞	0	-1.95E-4	-56.41	-5.58	2.38E-8	135.09	2.1	2.46	-∞	-129.22	-23	-1.42	-3.09	-1.89E-4	-21.21	-5.41	6.36E-8	135.09	2.1	5.87	0.68
Zinc Finger	comp27968_c0_seq1	-181.62	-49.95	-2.32	38.61	-2.66E-4	-51.12	-8.98	2.70E-19	185.33	2.26	3.71	-0.06	-166.89	-10.05	-1.01	-1.8	-2.42E-4	-9.35	-8.17	3.07E-16	185.33	2.26	18.44	1.25
putative homeobox-leucine zipper protein	comp72691_c0_seq1	-28	-45.33	-∞	0	-4.12E-5	-47.08	-7.24	4.37E-13	28.63	1.44	0.63	-∞	-26.91	-16.65	-1.27	-8.51	-3.94E-5	-15.52	-6.83	8.31E-12	28.63	1.44	1.72	0.17
NAC Domain	comp66860_c0_seq2	-59.53	-42.01	-1.67	-18.8	-8.70E-5	-43.25	-6.84	8.06E-12	60.98	1.76	1.45	0.09	-47.04	-4.38	-0.65	-1.59	-6.74E-5	-4.12	-4.86	1.20E-6	60.98	1.76	13.93	1.11
MADS-box domain	comp54190_c0_seq1	-65.34	-40.25	-1.92	18.78	-9.55E-5	-41.45	-13.12	2.63E-39	67	1.82	1.66	-0.1	54.39	1.81	0.25	1.14	9.11E-5	1.93	3.61	3.07E-4	67	1.82	121.39	2.07
wrky	comp73886_c0_seq1	-117.32	-39.86	-1.67	-5.24	-1.73E-4	-41.53	-8.24	1.79E-16	120.34	2.07	3.02	0.39	-115.2	-23.43	-1.37	-2.96	-1.70E-4	-21.74	-8.03	9.39E-16	120.34	2.07	5.14	0.7
MADS-box domain	comp58993_c0_seq1	-141.83	-22.21	-2.2	26.87	-2.08E-4	-22.79	-4.13	3.69E-5	148.52	2.12	6.69	-0.08	-127.42	-7.04	-0.81	-1.62	-1.84E-4	-6.56	-3.7	2.17E-4	148.52	2.12	21.1	1.31
AP2/ERF domain	comp71286_c1_seq1	-43.35	-21.75	-1.49	-10.31	-6.37E-5	-22.45	-8.31	9.26E-17	45.44	1.65	2.09	0.16	7.18	1.16	-0.36	-1.28	1.42E-5	1.21	0.2	0.84	45.44	1.65	52.62	1.28
myb	comp63432_c0_seq1	-175.73	-18.84	-1.59	-3.41	-2.58E-4	-19.52	-5.64	1.65E-8	185.59	2.24	9.85	0.66	-177.56	-23.13	-1.57	-3.31	-2.60E-4	-21.67	-5.77	8.14E-9	185.59	2.24	8.02	0.68
NAC Domain/HlbHLH2	comp66862_c0_seq1	-117.392	-14.9211	-1.15063	-2.29299	-0.00017217	-15.3493	-4.3111	1.6245e-05	2.04052	125.825	0.889897	8.4327	-106.32	-6.45	-0.87	-1.74	-1.54E-4	-6.01	-3.7	2.19E-4	2.04	125.82	1.17	19.51
wrky	comp67117_c0_seq2	-228.72	-12.68	-1.11	-1.87	-3.38E-4	-13.15	-10.64	2.02E-26	248.3	2.39	19.58	1.28	-201.31	-5.28	-0.77	-1.48	-2.92E-4	-4.96	-7.58	3.33E-14	248.3	2.39	47	1.62
AP2	comp73426_c1_seq1	-72.74	-10.85	-1.01	-2.18	-1.07E-4	-11.34	-5.06	4.27E-7	80.13	1.87	7.38	0.86	-57.84	-3.59	-0.55	-1.42	-8.27E-5	-3.36	-3.67	2.46E-4	80.13	1.87	22.29	1.32
myb	comp66602_c0_seq1	-20.14	-9.34	-1.02	-4.11	-2.96E-5	-9.68	-7.27	3.63E-13	22.55	1.34	2.41	0.33	-18.53	-5.61	-0.74	-2.24	-2.67E-5	-5.23	-6.26	3.85E-10	22.55	1.34	4.02	0.6
NAC Domain	comp66862_c1_seq1	-48.61	-9.17	-0.95	-2.41	-7.14E-5	-9.39	-3.09	1.99E-3	54.56	1.63	5.95	0.68	-45.76	-6.2	-0.81	-1.99	-6.63E-5	-5.88	-2.79	5.22E-3	54.56	1.63	8.79	0.82
putative homeobox-leucine zipper protein	comp69520_c0_seq1	-26.36	-8.17	-0.91	-2.67	-3.89E-5	-8.42	-6.99	2.71E-12	30.03	1.46	3.68	0.55	-23.36	-4.5	-0.77	-2.1	-3.38E-5	-4.27	-4.37	1.22E-5	30.03	1.46	6.68	0.7
GRAS family TF	comp74320_c0_seq2	-68.23	-7.78	-0.88	-1.9	-1.02E-4	-8.13	-3.32	9.05E-4	78.3	1.85	10.07	0.97	-45.34	-2.38	-0.35	-1.23	-6.46E-5	-2.25	-2	0.05	78.3	1.85	32.96	1.5
predicted TF	comp69236_c0_seq1	-22.78	-7.28	-0.94	-3	-3.37E-5	-7.56	-5.5	3.88E-8	26.41	1.41	3.63	0.47	-12.35	-1.88	-0.32	-1.29	-1.68E-5	-1.76	-1.77	0.08	26.41	1.41	14.06	1.09
MADS-box domain	comp70176_c0_seq1	-85.9	-7.26	-0.88	-1.79	-1.25E-4	-7.49	-7.99	1.37E-15	99.61	1.99	13.71	1.11	30.72	1.31	0.1	1.05	5.77E-5	1.4	1.19	0.24	99.61	1.99	130.33	2.09
AP2/ERF domain	comp75442_c0_seq1	-45.09	-7.19	-0.81	-1.95	-6.73E-5	-7.48	-2.7	6.96E-3	52.38	1.66	7.28	0.85	-25.12	-1.92	-0.36	-1.28	-3.45E-5	-1.8	-1.11	0.27	52.38	1.66	27.26	1.29
myb	comp71644_c0_seq9	-44.85	-6.92	-0.9	-2.12	-6.60E-5	-7.09	-7.86	3.95E-15	52.43	1.71	7.58	0.81	-41.04	-4.61	-0.69	-1.68	-5.91E-5	-4.34	-6.94	3.93E-12	52.43	1.71	11.39	1.02
NAC Domain	comp61900_c0_seq1	-48.64	-6.69	-0.86	-1.96	-7.12E-5	-6.85	-7.19	6.63E-13	57.19	1.74	8.56	0.89	-53.13	-14.09	-1.3	-3.95	-7.70E-5	-13.23	-7.86	3.70E-15	57.19	1.74	4.06	0.44
wrky	comp67211_c0_seq1	-35.41	-6.61	-0.84	-2.1	-5.23E-5	-6.85	-4.99	6.05E-7	41.72	1.6	6.31	0.76	-36.72	-8.35	-0.91	-2.32	-5.33E-5	-7.72	-5.16	2.43E-7	41.72	1.6	5	0.69
wrky	comp68723_c0_seq1	-79.3	-5.05	-0.75	-1.62	-1.19E-4	-5.22	-2.89	3.89E-3	98.9	1.95	19.59	1.2	-45.12	-1.84	-0.28	-1.17	-6.28E-5	-1.75	-1.28	0.2	98.9	1.95	53.78	1.68
putative homeobox-leucine zipper protein	comp61598_c0_seq1	-125.36	-4.98	-0.72	-1.49	-1.86E-4	-5.18	-11.03	2.67E-28	156.84	2.19	31.48	1.47	-46.6	-1.42	-0.17	-1.08	-5.86E-5	-1.34	-1.82	0.07	156.84	2.19	110.24	2.03
auxin response facto	comp70438_c0_seq1	-27.25	-4.6	-0.66	-1.75	-4.04E-5	-4.75	-5.37	8.01E-8	34.83	1.53	7.58	0.87	-16.68	-1.92	-0.3	-1.24	-2.30E-5	-1.82	-2.31	0.02	34.83	1.53	18.15	1.23
putative homeobox-leucine zipper protein	comp75862_c0_seq1	-30.64	-4.27	-0.72	-1.81	-4.53E-5	-4.41	-5.91	3.41E-9	40.03	1.6	9.38	0.88	-19.62	-1.96	-0.32	-1.25	-2.65E-5	-1.83	-3.09	1.97E-3	40.03	1.6	20.41	1.28
TCP family TF	comp67699_c1_seq1	-75.15	-3.85	-0.57	-1.41	-1.11E-4	-3.99	-4.09	4.36E-5	101.51	1.97	26.36	1.4	-72.31	-3.48	-0.54	-1.37	-1.03E-4	-3.23	-3.62	2.98E-4	101.51	1.97	29.2	1.44
A-1 heat stress TF	comp72682_c0_seq1	-30.69	-3.49	-0.53	-1.5	-4.53E-5	-3.6	-3.36	7.78E-4	43.02	1.59	12.33	1.06	-32.73	-4.18	-0.63	-1.65	-4.68E-5	-3.94	-3.38	7.34E-4	43.02	1.59	10.29	0.96
nuclear transcription factor Y	comp64043_c0_seq1	-29.89	-3.03	-0.48	-1.41	-4.46E-5	-3.15	-7.26	3.81E-13	44.63	1.64	14.74	1.16	-4.86	-1.12	-0.05	-1.03	-3.09E-6	-1.05	-0.39	0.7	44.63	1.64	39.78	1.6
putative homeobox-leucine zipper protein	comp67225_c0_seq17	-21.83	-3.03	-0.49	-1.49	-3.23E-5	-3.12	-3.33	8.73E-4	32.57	1.49	10.73	1	-19.17	-2.43	-0.72	-1.95	-2.66E-5	-2.27	-1.91	0.06	32.57	1.49	13.39	0.76
Hlmyb7	comp64635_c0_seq1	-61.7	-2.96	-0.51	-1.35	-9.20E-5	-3.06	-3.94	8.07E-5	93.13	1.96	31.43	1.45	-40.26	-1.76	-0.24	-1.14	-5.41E-5	-1.66	-2.81	4.89E-3	93.13	1.96	52.87	1.72
TCP domain	comp75396_c2_seq9	-26.78	-2.9	-0.46	-1.41	-4.02E-5	-3.03	-4.22	2.48E-5	40.86	1.59	14.08	1.13	-29.12	-3.48	-0.6	-1.61	-4.17E-5	-3.27	-3.82	1.33E-4	40.86	1.59	11.74	0.99
Zinc Finger	comp69926_c0_seq1	-111.29	-2.69	-0.47	-1.27	-1.65E-4	-2.74	-2.81	4.91E-3	177.24	2.22	65.95	1.75	-42.43	-1.31	-0.12	-1.06	-4.92E-5	-1.23	-0.73	0.46	177.24	2.22	134.81	2.1
myb	comp61489_c0_seq1	-125.69	-2.62	-0.45	-1.24	-1.90E-4	-2.71	-3.16	1.60E-3	203.48	2.29	77.79	1.85	69.57	1.34	0.1	1.05	1.32E-4	1.44	1.02	0.31	203.48	2.29	273.05	2.4
myb	comp67923_c0_seq2	-7.43	-2.46	-0.38	-1.59	-1.13E-5	-2.57	-1.72	0.09	12.53	1.01	5.1	0.64	-7.3	-2.4	-0.48	-1.89	-1.05E-5	-2.3	-1.32	0.19	12.53	1.01	5.22	0.54
bHLH143-like	comp74483_c0_seq1	-24.26	-2.16	-0.34	-1.26	-3.64E-5	-2.23	-6.32	2.69E-10	45.19	1.65	20.93	1.32	7.44	1.16	0.07	1.04	1.63E-5	1.25	2.06	0.04	45.19	1.65	52.63	1.72
AP2/ERF domain	comp69761_c1_seq1	-24.89	-2.12	-0.38	-1.29	-3.80E-5	-2.18	-2.04	0.04	47.22	1.65	22.32	1.27	52.68	2.12	0.34	1.21	8.85E-5	2.26	2.66	7.91E-3	47.22	1.65	99.9	1.99
tubby-like f-box protein	comp50960_c0_seq1	-29.11	-1.97	-0.31	-1.21	-4.44E-5	-2.04	-4.24	2.19E-5	59.17	1.77	30.05	1.46	1.81	1.03	0.01	1.01	8.57E-6	1.1	0.99	0.32	59.17	1.77	60.97	1.78
bZIP domain	comp75327_c0_seq1	-27.65	-1.68	-0.22	-1.14	-4.25E-5	-1.73	-4.92	8.81E-7	68.54	1.83	40.89	1.61	3.88	1.06	0.02	1.01	1.31E-5	1.13	1.13	0.26	68.54	1.83	72.42	1.86
auxin response facto	comp76323_c0_seq1	-44.67	-1.59	-0.22	-1.12	-6.84E-5	-1.63	-2.02	0.04	120.45	2.07	75.79	1.85	31.6	1.26	0.11	1.05	6.17E-5	1.35	2.96	3.04E-3	120.45	2.07	152.06	2.18
AP2/ERF domain	comp68886_c0_seq1	-24.08	-1.41	-0.15	-1.09	-3.95E-5	-1.48	-0.81	0.42	83.35	1.85	59.27	1.7	70.2	1.84	0.28	1.15	1.13E-4	1.92	1.46	0.14	83.35	1.85	153.54	2.13
