# Supplementary material for: Transcriptome analysis of bitter acid biosynthesis and precursor pathways in hop (Humulus lupulus)
Source: BMC Plant Biol. 2013 Jan 24;13:12. doi: 10.1186/1471-2229-13-12 (PMC3564914; doi:10.1186/1471-2229-13-12)
Supplement: Additional file 6 Table S4 — RPKM values for lupulin glands, cones (minus glands) and leaves. [file 1471-2229-13-12-S6.xlsx]

## Sheet: Trichome vs. Cone
Table S4: RPKM values for lupulin glands, cones (minus glands) and leaves.
Feature ID	Gland - Magnum - RPKM	Gland - Apollo - RPKM	Gland - Taurus_Saskatoon - RPKM	Gland - Nugget - RPKM	Gland - Taurus_Germany - RPKM	Cone - Apollo - RPKM	Cone - Taurus_Saskatoon - RPKM	Cone - Taurus_Germany - RPKM	Leaf - Taurus_Germany - RPKM	Leaf - Apollo - RPKM	Leaf - Taurus_Saskatoon - RPKM
comp75032_c0_seq1	184.321	141.959	173.043	556.45	888.387	86.3235	95.2326	55.208	204.766	18.0115	17.3241
comp75472_c0_seq1	143.89	34.0517	104.055	161.85	225.929	15.1873	19.8699	12.5762	42.0757	6.86415	4.60614
comp75859_c1_seq2	2213.74	670.381	1493.96	2991.27	5038.51	3.40706	67.0911	136.753	21.2892	2.33058	0.741562
comp76201_c0_seq1	804.028	398.019	617.062	1743.77	1950.14	3.3719	20.3799	33.2557	102.5	2.24419	0.634733
comp70797_c0_seq1	871.894	219.029	662.849	2633.29	4178.43	2.54943	26.7643	90.1882	165.046	3.48784	1.2331
comp68431_c0_seq1	28756.3	7270.88	17291.3	27162.5	24442.6	40.1987	759.069	810.078	1125.2	27.7577	13.9484
comp57467_c0_seq1	332.392	169.6	244.149	449.087	608.477	29.4232	46.0935	47.1019	84.4221	57.7551	31.6202
comp57987_c0_seq3	154.517	89.7294	126.089	137.336	161.238	24.1226	36.7641	30.1463	59.2265	38.6529	21.9366
comp63381_c0_seq1	11.8787	13.6037	6.35887	12.2249	16.424	15.998	12.6653	14.0135	16.1718	20.2544	8.43823
comp66261_c0_seq1	259.823	257.875	336.782	409.69	597.978	87.1524	110.707	83.7647	108.321	134.977	92.0222
comp69918_c0_seq1	259.892	143.379	181.49	287.607	444.195	26.1925	44.4535	31.1576	85.3875	28.5445	32.0066
comp72471_c1_seq1	1861.48	962.428	1208.02	1300.74	1706.47	137.586	251.171	187.8	434.418	301.887	141.026
comp73220_c0_seq3	106.429	71.3416	134.162	213.06	389.877	18.8916	29.9818	34.8248	66.7549	18.3781	10.8765
comp73510_c0_seq6	341.562	229.862	424.54	355.12	701.34	13.8968	25.2275	36.5372	72.7412	17.0671	7.18811
comp74091_c3_seq1	58.7147	52.4163	47.6556	40.3176	58.2976	37.4936	26.8034	22.58	23.6711	15.6845	12.2187
comp69041_c3_seq2	935.016	302.767	619.763	1432.47	1450.09	1.41458	27.838	34.4712	44.051	1.66601	0.862089
comp59681_c0_seq1	67.4992	74.227	91.476	126.982	137.078	16.8853	23.3627	21.1232	69.5236	32.5158	23.373
comp75014_c0_seq1	6.55132	4.15808	5.48159	8.22731	3.81179	18.0859	12.0811	10.6421	0.35943	0.502965	2.14717
comp69465_c0_seq1	0	0	0	0	0	1.79776	0	0	0.250094	0.699936	0.284575
comp39057_c0_seq1	0.545253	0	7.75577	0	0	0	1.25412	0	0	0.133431	0.108499
comp43468_c0_seq1	0	0.262006	4.99681	0	0	0	0	0	0	0	0.798888
comp76542_c0_seq1	96.0957	89.0457	129.889	200.309	284.156	81.9898	112.635	84.6295	164.179	198.962	267.807
comp66311_c0_seq1	139.009	24.83	40.4814	192.607	272.116	4.9725	9.30974	17.1344	20.2617	5.8192	4.12779
comp70029_c0_seq1	80.2698	45.1026	169.132	200.061	240.801	47.7173	28.088	11.2835	20.3952	19.4964	8.3087
comp70029_c0_seq4	164.094	70.7308	188.583	446.54	382.124	5.62993	13.3308	19.263	18.4975	3.3685	2.01827
comp71715_c1_seq1	44.6474	16.1493	39.3633	73.0441	41.2753	6.58074	12.33	5.93494	5.71555	4.37986	7.58747
comp27824_c0_seq1	1.65675	6.19895	3.33851	3.27869	4.64307	13.3796	7.33904	4.01871	17.2872	26.8936	9.45068
comp38638_c0_seq1	10.6412	45.03	21.9077	13.1995	27.5601	53.5075	58.1117	26.1777	137.512	189.685	172.408
comp53519_c0_seq1	216.961	2881.51	1685.77	348.231	245.664	2512.78	3968.72	1418.14	12956.6	17836.8	22609.6
comp55913_c0_seq1	0	0	1.197	0	0	0.256452	0	0.628077	83.3932	0.549156	3.79562
comp56802_c0_seq1	5.32607	54.1569	51.0471	8.03063	8.52935	51.3596	122.763	43.1586	154.082	501.982	559.79
comp57166_c0_seq1	12.959	102.674	110.599	16.6581	22.9942	87.3652	342.815	145.966	300.944	836.341	940.85
comp61740_c0_seq1	1.43342	10.1778	8.15569	4.84821	3.54457	12.7118	21.6868	10.431	46.4248	34.3763	54.4227
comp65114_c0_seq1	8.86437	81.6458	87.3208	14.7576	17.0124	91.444	255.078	112.422	391.294	811.101	982.944
comp65256_c1_seq1	11.2666	98.2478	56.0903	11.3947	13.5536	123.187	106.302	70.5665	276.159	858.427	928.157
comp66565_c0_seq1	21.444	406.699	231.569	36.9523	34.4855	274.603	389.96	158.905	737.262	1621.13	1323.56
comp67986_c0_seq1	35.509	116.056	75.3523	44.251	44.8315	113.623	143.279	73.5279	183.465	606.575	467.268
comp69989_c0_seq1	90.2375	196.688	163.304	126.178	370.721	221.426	327.579	141.867	318.111	659.776	509.412
comp74352_c1_seq1	9.69112	22.5202	11.217	7.58938	22.2726	59.7616	12.5292	29.5703	54.9635	17.4844	59.2895
comp53545_c0_seq1	7742.97	1518.36	3291.4	7730.73	7354.25	15.5581	200.057	353.677	458.303	19.0069	18.2339
comp64064_c0_seq1	78.5011	34.7688	30.6936	109.369	74.1511	9.86396	8.55726	11.0376	56.8643	26.5849	14.5103
comp70972_c1_seq1	16400	4989.97	8709.97	20979	16552	35.4809	465.412	504.27	738.582	17.3323	11.1977
comp68808_c0_seq1	1416.74	1271.17	3938.11	3256.01	2386.86	17.1058	208.331	116.941	1694.87	165.888	440.137
comp70020_c0_seq1	835.881	357.107	1398.03	1472.64	1598.53	3.20686	58.5672	44.5056	119.739	1.60231	0.837586
comp70020_c0_seq4	2167.55	1190.54	1636.53	1048.35	471.242	8.84336	75.6237	39.8085	17.6306	1.60029	1.40971
comp53424_c0_seq1	2136.65	1262.76	1609.82	2439.69	3084.97	167.757	259.335	215.63	303.661	408.17	338.469
comp61125_c0_seq2	111.155	41.6003	137.707	339.17	284.321	8.92379	23.2144	12.4887	59.2212	35.0982	52.3233
comp63825_c0_seq1	1367.02	825.295	1366	1665.52	1677.56	70.7355	111.11	70.9443	169.046	49.2753	52.3074
comp64168_c0_seq1	141.476	121.051	162.53	410.737	510.857	13.0739	17.599	15.6988	44.5774	29.3549	23.0962
comp65462_c0_seq1	2601.26	600.626	1378.04	2792.14	2493.8	26.3945	103.108	76.9167	208.599	43.6421	19.1981
comp65462_c1_seq1	4539.04	1124.84	1686.02	4958.53	3405.81	44.109	108.505	128.336	251.903	54.7828	27.0351
comp65578_c0_seq1	727.718	330.351	594.308	1193.62	918.821	33.9745	58.2947	42.4781	87.5865	71.4408	68.4844
comp66554_c1_seq1	1293.86	630.934	1075	1479.94	1798.66	64.037	109.709	101.975	116.078	150.074	139.499
comp70003_c1_seq1	1134.6	685.612	1139.11	1764.5	2214.18	51.6791	111.418	78.1302	135.959	163.48	118.947
comp28724_c0_seq1	78.5664	50.2871	27.6699	243.552	206.795	61.6413	52.3205	54.1278	195.524	10.3526	12.1763
comp61556_c0_seq1	468.143	386.011	238.092	516.994	630.74	83.3076	113.281	68.7444	334.359	301.233	224.712
comp63585_c0_seq1	116.661	170.277	131.263	170.765	171.123	149.913	358.511	276.578	617.856	301.573	495.046
comp63837_c0_seq1	85.2089	56.4549	52.6031	73.4582	65.2436	41.9165	37.8045	36.0754	37.8202	36.1996	22.0337
comp65045_c0_seq1	279.152	252.001	185.919	255.754	395.087	407.286	303.338	205.907	457.371	110.275	127.692
comp66500_c0_seq1	2.86314	24.6203	46.2357	3.2724	4.16469	9.23856	72.4827	23.7575	31.2201	547.826	445.06
comp71334_c0_seq1	0.137297	2.00706	20.7011	0	0.135803	0	0.280704	0	0	0	8.74255
comp73194_c0_seq1	31.2025	145.203	101.696	40.9304	49.4538	116.128	212.855	87.0554	378.699	858.204	688.263
comp74673_c0_seq1	140.523	148.708	88.8598	148.386	190.992	164.285	127.425	115.912	439.743	160.644	257.313
comp65633_c0_seq1	0	0.700735	12.0912	0.160979	0	0	0	0.250436	0	0	4.98546
comp56241_c0_seq1	21.6384	31.2605	31.0599	24.4595	22.7712	79.221	48.381	44.5782	96.5544	48.9385	34.6036
comp67342_c0_seq1	4.94173	15.0314	8.40447	5.56625	6.90691	18.1699	18.9988	12.5081	27.2786	9.56933	11.1161
comp70940_c0_seq1	54.1291	47.7741	138.615	142.395	140.22	59.0385	34.9864	19.2587	149.062	9.08056	8.45914
comp75439_c0_seq6	28.7529	37.0051	32.0214	31.2778	37.0383	20.9889	41.6967	22.7075	21.8281	44.9447	34.0628
comp75439_c1_seq2	16.7735	21.1633	27.5039	16.2619	19.3562	21.0856	38.8183	15.9095	21.6739	43.7835	24.2912
comp28047_c0_seq1	56.6845	80.7723	147.618	98.2992	210.676	30.5874	207.821	104.614	387.795	166.354	375.533
comp303905_c0_seq1	0	0.996673	0	0	7.36417	0	0	0	0	0	0
comp3504_c0_seq1	0	0	0	0.138987	0.191036	0.176574	0	0.216223	0.405305	0.756215	0.153728
comp52630_c0_seq1	221.773	210.094	182.531	274.679	343.931	56.1389	250.02	98.9459	71.624	29.6157	18.9808
comp63228_c0_seq1	78.4623	68.8733	41.838	63.9616	59.7722	40.1531	51.0417	43.5168	12.8944	51.6991	28.0047
comp65080_c0_seq2	2.50458	4.6619	1.54893	3.6831	4.52382	9.55736	4.67536	3.2916	27.6508	5.22302	2.60025
comp65141_c0_seq1	115.207	126.634	128.241	156.443	155.977	200.565	137.4	101.799	187.886	185.792	240.141
comp66458_c0_seq1	0	0.512914	29.5788	0.235662	0	0	0	0	0	0	0
comp67875_c0_seq1	24.055	50.5378	31.8801	40.183	48.1599	65.7993	59.2537	47.6958	30.0043	74.8945	41.0615
comp68211_c0_seq2	32.9687	29.7852	46.6913	45.8001	48.2062	54.3854	13.774	13.159	42.1132	6.87527	9.1275
comp68548_c0_seq1	7.75981	14.8548	12.5094	15.0773	19.5723	16.317	16.6582	16.6508	79.5214	39.1181	33.044
comp69885_c0_seq1	177.761	140.749	140.523	209.426	245.883	104.132	78.7551	66.5764	50.8928	49.5054	18.5924
comp70058_c0_seq1	214.487	213.929	321.369	256.337	250.727	262.49	272.125	194.568	542.324	219.91	331.096
comp72584_c0_seq2	8.55291	15.4654	11.2756	16.2881	23.0067	27.3679	25.8033	13.8958	12.6224	8.67838	26.9818
comp72584_c0_seq3	19.5205	21.664	14.9145	15.5727	19.7495	32.3275	16.8762	11.9884	17.7903	17.47	16.0701
comp72584_c0_seq4	6.20284	5.15203	12.0314	6.08693	3.76488	1.67549	4.0351	0.631298	0.295838	3.31183	4.93717
comp73379_c0_seq1	5.27805	10.5303	11.1273	3.39129	4.66128	12.9252	58.0981	15.0889	9.03236	8.76453	11.628
comp73379_c0_seq3	10.0316	14.594	10.7419	14.357	12.1522	13.8085	12.0984	12.9973	20.3421	12.4675	10.0482
comp74216_c0_seq1	46.6051	69.736	58.9966	49.2646	103.225	39.0406	20.8578	15.478	39.9322	20.518	14.9092
comp74216_c0_seq2	58.8962	58.9355	60.1339	61.8092	96.5408	50.2759	24.9722	24.8509	49.1574	32.1011	21.0421
comp74264_c2_seq2	0.97549	7.00275	2.94855	1.93048	2.41219	7.69205	16.3291	10.5114	1.70592	11.5777	5.72628
comp74851_c2_seq1	65.7096	35.0932	59.7882	74.4078	90.6067	35.5906	85.03	51.1275	75.057	24.7386	22.3041
comp75463_c0_seq1	463.689	656.959	385.642	554.091	746.276	886.921	736.651	646.412	1511.33	651.543	757.792
comp75624_c0_seq1	680.374	312.075	407.957	696.529	989.223	68.6755	345.552	195.211	67.5268	2.26846	1.39934
comp76637_c1_seq1	25.5085	20.4697	13.7744	21.4161	26.8663	20.1898	29.3357	24.5912	28.3348	27.8591	20.4916
comp29614_c0_seq1	0.330539	0	8.22788	0	0	0	2.87211	0	0	0	0.131547
comp323905_c0_seq1	0	0	6.82194	0.119013	0	0	0	0	0	0	0
comp32944_c0_seq1	0.954719	0	7.37204	0	0	0	2.3702	0	0	0	0
comp51154_c0_seq1	57.4012	57.3728	34.9298	73.1168	68.6179	55.8461	47.3822	48.4547	54.3245	38.7605	35.9158
comp52091_c0_seq1	0.186021	0.582717	10.8486	0	0	0	0.190161	0	0	0	5.18226
comp58478_c0_seq1	36.1109	54.1388	43.7295	44.3351	44.4063	57.2169	45.5196	34.9642	62.2114	32.9591	87.0047
comp629666_c0_seq1	0	0	0	0	0	0	0	0	0	0	3.60115
comp63111_c0_seq1	53.4274	38.5387	29.9419	44.6975	46.0303	40.3018	44.9669	29.4841	41.2029	29.5677	24.4185
comp63209_c0_seq1	31.7081	47.2134	40.0458	40.4177	42.1926	78.1268	42.4431	34.384	63.4573	39.8062	49.9105
comp63257_c0_seq1	72.8871	81.0703	68.9025	101.32	105.902	73.2585	69.8812	72.2231	90.2537	94.8326	75.1309
comp64327_c0_seq1	41.5481	61.8362	47.3324	71.4335	70.849	94.017	76.4893	60.1952	132.166	86.492	104.449
comp66451_c0_seq1	33.4968	47.1926	35.5597	36.0694	32.4016	61.1357	44.1877	38.7416	51.3424	43.6378	41.9533
comp66912_c0_seq1	132.881	117.134	126.565	136.623	139.859	84.1671	85.8559	75.6152	261.601	92.9905	77.3679
comp67074_c0_seq1	20.9092	36.1372	20.0719	31.9469	21.9043	44.5413	44.4338	33.3255	54.3981	50.5125	40.0902
comp70137_c0_seq1	54.0951	50.6586	43.9414	51.2191	63.6695	64.3238	48.8996	36.6414	43.5519	33.0363	22.3139
comp70144_c0_seq1	53.3816	56.7505	29.3101	57.324	56.631	77.1249	46.7941	40.0997	87.5484	50.0871	45.0211
comp70655_c0_seq1	65.936	91.023	89.3525	137.753	136.607	113.638	107.633	85.9542	109.802	132.863	131.56
comp70745_c0_seq1	85.5722	65.2486	81.5581	96.2779	70.4014	94.2887	52.9046	36.8892	49.6147	55.0321	38.1306
comp71402_c0_seq1	61.8234	53.9953	54.1035	86.4165	89.5667	78.7938	59.9101	38.2088	77.6503	46.6808	45.4585
comp71631_c0_seq1	22.1001	32.17	16.6502	19.2734	27.3246	49.5702	39.1529	34.8062	47.8845	36.0242	25.7151
comp72278_c0_seq1	74.8451	78.0783	84.1738	123.679	134.432	99.8897	53.9866	33.5166	56.1227	75.5907	37.971
comp72882_c0_seq1	41.0009	60.9208	43.4907	43.7171	45.4135	78.6352	55.5428	40.4025	76.6452	50.3392	163.653
comp74915_c0_seq1	54.8961	56.1994	45.3841	85.8903	82.9892	45.5721	42.7198	30.9094	47.4934	37.7515	33.3483
comp75423_c0_seq1	31.1532	65.1944	43.9436	41.288	46.9918	68.1183	61.1719	44.6136	70.1886	53.4926	40.7076
comp76371_c0_seq2	34.4094	41.3695	32.7446	38.1894	22.0509	61.5877	44.836	16.2771	22.7138	26.6846	28.1598
comp76558_c1_seq1	57.3168	76.7326	75.5446	57.7078	79.0584	107.687	85.0664	53.7186	79.5439	54.4321	46.1447
comp27968_c0_seq1	260.711	134.691	176.657	177.493	177.094	12.4609	20.5096	22.3392	10.297	0.747133	0.0867897
comp38802_c0_seq1	36.0775	60.1291	49.9356	42.6384	65.6056	13.4471	15.1777	10.0975	13.0066	18.8798	10.4924
comp50231_c0_seq1	264.193	134.142	190.864	245.878	218.154	0.995339	10.2019	9.34446	4.06167	0.35523	0.144427
comp50960_c0_seq1	58.363	64.0876	47.5992	60.8313	64.9442	66.4073	57.3921	59.125	22.9644	42.0706	25.1207
comp53904_c0_seq1	390.2	123.169	208.37	361.123	399.805	23.4282	18.3643	19.3725	9.88681	1.03439	0.841114
comp54190_c0_seq1	69.2982	57.6388	76.8232	79.5905	51.6538	113.277	157.31	93.587	4.1669	0.194364	0.632186
comp57336_c0_seq2	14.7392	0	172.215	0	1.04135	0	38.7444	0	0	0	0
comp58365_c1_seq1	140.868	36.9054	80.2937	93.6874	168.007	0.464935	8.83771	16.2261	106.721	29.6189	71.6462
comp58890_c0_seq1	150.088	69.2474	136.386	113.622	206.131	1.8771	6.08674	9.65414	7.18114	0.200977	0
comp58993_c0_seq1	53.2521	109.788	151.493	257.344	170.706	14.3923	23.4438	25.4571	19.7129	0.190242	0.154694
comp59918_c0_seq1	181.16	552.33	135.241	148.467	325.615	492.946	91.3419	677.576	250.73	124.091	124.34
comp61489_c0_seq1	217.17	179.545	156.799	154.205	309.703	133.076	322.466	363.616	42.3049	124.991	66.0796
comp61598_c0_seq1	165.933	177.205	139.354	169.033	132.678	145.162	112.136	73.4169	18.4881	34.8191	41.1251
comp61900_c0_seq1	57.3281	31.4419	71.0425	65.008	61.1435	0.794116	8.13944	3.24145	12.2533	9.49439	3.91778
comp63432_c0_seq1	225.059	93.3455	164.526	181.146	263.85	0.836416	14.1621	9.07178	23.5874	0.7676	5.20142
comp63495_c1_seq1	174.559	126.413	93.1106	149.931	136.109	59.5239	20.8663	7.88	2.95417	1.03348	0.840366
comp64043_c0_seq1	57.2252	41.3163	37.5218	39.3439	47.7651	33.8411	47.6253	37.8677	13.9881	12.2859	17.9485
comp64049_c0_seq1	827.953	426.002	473.857	677.489	507.228	193.501	317.165	197.418	9.01058	2.39134	4.94966
comp64635_c0_seq1	128.898	69.2058	72.0069	87.2841	108.249	60.8615	57.1339	40.6218	52.4006	25.922	15.9544
comp65015_c0_seq1	101.513	162.085	59.5703	126.448	110.089	120.691	50.0245	133.012	127.689	40.7714	48.0086
comp65358_c1_seq1	46.4441	182.606	32.8749	34.8482	61.6147	70.6343	9.45054	97.8308	46.4998	24.9934	28.3825
comp65754_c0_seq1	31.1782	98.6241	11.2175	21.249	19.7733	24.4802	2.81224	37.1636	16.5496	5.92429	23.7946
comp66602_c0_seq1	26.3433	15.2112	19.5126	21.6656	30.0193	3.10763	4.59168	4.34908	4.24596	1.5448	1.44941
comp66860_c0_seq1	25.938	9.72239	16.5553	52.4077	25.7655	1.21608	3.62601	3.22649	0.310153	0.542513	1.49988
comp66860_c0_seq2	65.8454	79.7931	64.5646	66.1561	28.5295	20.4864	13.979	7.33301	2.65265	0.787387	0.914658
comp66862_c1_seq1	36.3754	9.56806	52.136	83.5262	91.1853	2.53862	17.3151	6.52819	6.02135	10.0568	1.76813
comp67117_c0_seq2	239.364	267.72	184.876	292.026	257.532	19.8681	70.705	50.4135	25.7259	20.0451	12.9732
comp67211_c0_seq1	55.7072	34.9219	23.2128	59.6617	35.0735	4.32857	4.11913	6.5411	3.31192	9.76205	5.85325
comp67225_c0_seq17	55.4186	19.8721	30.3055	30.8366	26.4015	0.547147	25.6952	13.9362	16.8293	8.31863	7.05008
comp67699_c1_seq1	98.4127	43.5532	93.8545	129.092	142.634	15.9434	35.1328	36.5351	36.9529	20.3645	21.7544
comp67923_c0_seq2	16.2688	26.2825	5.6761	8.94631	5.46515	11.9269	2.19653	1.54643	1.93249	8.11265	5.25298
comp68615_c0_seq1	34.5047	164.417	42.5462	35.1319	45.9637	50.5902	35.2726	49.7515	36.1674	42.9771	50.1668
comp68723_c0_seq1	87.129	195.564	63.6861	74.4996	73.6023	93.3974	30.5131	37.4173	9.92516	38.0653	10.7916
comp68886_c0_seq1	44.7769	177.872	100.845	50.0855	43.1665	195.933	203.493	61.2085	20.7678	64.3161	92.7166
comp68974_c0_seq1	210.179	93.4937	88.9291	226.651	140.149	1.57975	4.49626	7.21032	2.96683	0.615055	0
comp69082_c0_seq1	89.3839	40.2996	35.5852	155.878	117.385	0.689606	1.28513	4.36303	3.16583	0.246116	0.50032
comp69236_c0_seq1	18.2826	38.0565	24.6545	20.7603	30.2961	23.5525	6.67481	11.9618	7.05881	1.74312	2.07887
comp69520_c0_seq1	35.0069	24.6427	18.9107	35.4953	36.1045	13.9526	3.69923	2.37791	4.18218	4.46623	2.37939
comp69761_c1_seq1	38.3721	77.4632	32.4887	33.005	54.7631	96.7241	74.7163	128.263	21.9847	36.8454	8.14464
comp69926_c0_seq1	125.599	99.7596	178.283	248.677	233.858	78.9816	199.606	125.834	48.2718	117.315	32.2488
comp70176_c0_seq1	75.9799	90.3103	146.551	100.18	85.0375	89.6257	195.674	105.701	8.07478	13.9977	19.0618
comp70268_c0_seq3	33.4861	133.93	63.1539	51.0999	28.6859	65.1921	17.4213	13.5562	17.8817	44.9236	40.813
comp70438_c0_seq1	39.5818	24.5023	25.4429	35.5576	49.0485	26.5535	17.38	10.5083	7.99049	9.10117	5.63853
comp70463_c0_seq1	72.0333	18.8038	47.2126	63.018	50.5267	0.215215	1.56417	2.37187	2.55234	0.115213	0
comp70628_c0_seq2	148.368	281.603	177.516	188.887	187.009	466.276	345.602	311.154	139.191	158.594	130.395
comp71286_c1_seq1	51.5825	60.7023	39.7923	41.9848	33.1227	143.758	7.33548	6.75282	0.436483	4.17372	1.65553
comp71644_c0_seq9	64.8788	43.4344	40.6229	60.0922	53.1193	7.37887	18.088	8.68827	4.56007	13.9776	4.20043
comp72682_c0_seq1	26.5596	20.9001	58.7214	42.866	66.0574	6.68631	17.5102	6.67946	6.66413	16.3901	13.9403
comp72691_c0_seq1	38.6329	22.5942	18.13	29.7923	34.0102	0.632322	2.4241	2.1017	1.65877	0	0.235934
comp73218_c0_seq1	25.9504	270.968	62.094	63.9371	42.4176	188.894	131.291	71.7691	28.8442	58.9837	46.4745
comp73426_c1_seq1	87.1382	39.8005	57.6332	104.248	111.82	12.4391	28.2266	26.2086	7.13816	5.77779	9.23712
comp73886_c0_seq1	133.525	135.106	73.5205	116.546	142.979	4.4104	4.05086	6.94384	3.37453	4.72213	0.959945
comp74320_c0_seq2	73.1538	152.605	41.4419	64.5512	59.7501	45.6001	22.0946	31.1992	7.19952	15.4994	7.49894
comp74483_c0_seq1	43.3761	46.2095	48.8905	44.886	42.5784	51.804	53.0975	52.9868	19.8952	24.1855	18.7049
comp75327_c0_seq1	62.5789	64.0652	62.4616	67.9359	85.6586	60.4294	80.0818	76.7396	35.9616	46.2789	40.4325
comp75396_c2_seq8	38.3057	15.6784	22.6926	49.3608	43.374	2.65189	20.3204	5.92168	5.55003	7.59937	13.0378
comp75396_c2_seq9	49.8114	27.1532	30.477	40.0629	56.7867	4.01819	18.9077	12.3012	10.2481	12.4584	19.5322
comp75442_c0_seq1	49.7033	114.211	37.601	27.3386	33.036	47.0326	5.50166	29.2399	8.41521	8.52193	4.9137
comp75862_c0_seq1	31.7501	34.8576	39.5703	46.0448	47.9145	11.2791	26.5835	23.3583	18.0215	3.96624	6.16145
comp76122_c0_seq4	32.9997	7.264	13.4475	23.7476	23.6425	0	2.00581	0.798794	0.124777	0	0
comp76323_c0_seq1	82.4934	138.507	149.295	109.616	122.359	150.968	170.633	134.566	48.2461	113.455	65.6609
comp0_c0_seq1	1.12288	0	0	0.538707	0.740445	0	0	0	0.261824	0	0
comp1000041_c0_seq1	0	0.993607	0	0	0	0	0	0	0	0	0
comp1000049_c0_seq1	1.3669	0	0	0	0.676014	0	0	0	0	0	0
comp10000_c0_seq1	0	0	4.28298	0	0	0	0	0	0	0	0
comp1000120_c0_seq1	0	0	2.9993	0	0	0	0	0	0	0	0
comp1000127_c0_seq1	0	1.99489	0	0	0	0	0	0	0	0	0
comp1000130_c0_seq1	0	0	0	0	0	0	0	0	0	0	0.924534
comp1000134_c0_seq1	0	0	1.5435	0	0	0	0	0	0	0	0.287903
comp1000171_c0_seq1	0	0	0	0	0	0	0	0	0	0	0
comp1000233_c0_seq1	0	0	0	0	0	0	0	0	0	0	2.08755
comp1000258_c0_seq1	0	0	4.56049	0	0	0	0	0	0	0	0
comp1000273_c0_seq1	0	0	0	0.486455	0.668626	0	0	0	0.945712	0	0
comp1000274_c0_seq1	0	0	0	0.698207	0.959675	0	0	0	0	0	0
comp10002_c0_seq1	0	0	0	0	0	0	0	0	0	0	0
comp1000323_c0_seq1	0	0	0	0	0	0	0	0	0	0	0
comp100032_c0_seq1	2.07906	0	1.47865	1.49616	0	0.950381	1.06267	0	0	0	0
comp1000350_c0_seq1	0	0	0.73012	0	0	0	0.524719	0	0	0	0.40856
comp1000365_c0_seq1	0	0	0	0	0	1.26129	0	0	0.321683	0.450144	0.366033
comp1000379_c0_seq1	1.70627	0.89082	0	0	0.843852	0	0	0	0	0	0
comp1000410_c0_seq1	0.311991	0	2.66268	0	0	0	0.318934	0	0	0	0
comp1000416_c0_seq1	0	0	1.33809	0	0	0	0	0	0	0	0.748767
comp1000433_c0_seq1	0	0	0	0	0	0	0	0	0	0	0
comp1000479_c0_seq1	0	0	0	0	0	0	0	0	0	0	2.68291
comp1000483_c0_seq1	0	0	1.54689	0	0	0	0	0	0	0	0.865608
comp1000485_c0_seq1	0	0	0	0	0	0	0	0.834283	0	0	0.59315
comp1000487_c0_seq1	0	0	1.36933	0	0	0	0	0	0	0	0
comp1000521_c0_seq1	0	0	1.53008	0	0	0	0.549814	0	0	0	0.4281
comp1000555_c0_seq1	0	0	4.87084	0	0	0	0	0	0	0	0
comp1000570_c0_seq1	0.808525	0	0	1.16368	0.799729	0	0	0	0	0	0
comp1000574_c0_seq1	0	0	0	1.05978	0	0	0	0	0	0	0
comp1000578_c0_seq1	0	0	1.61925	0	0	0	0.775811	0	0	0	0
comp10005_c0_seq1	0	0	0	1.46336	0.670458	0	0	0	0	0	0
comp1000607_c0_seq1	0	0	0	0	0	0	0	0	0	0	0
comp1000623_c0_seq1	0	0	0	0	0.87399	0	0	0	0	0	0.703307
comp1000641_c0_seq1	0	0	4.01046	0	0	0	0	0	0	0	0
comp1000682_c0_seq1	0.512233	0	2.91443	0	0	0	0	0	0	0	0.407714
comp1000683_c0_seq1	0	0	0	0	0	0	0	0	0	0	1.5425
comp10006_c0_seq1	0.277675	0.869824	1.57988	0.399647	2.47189	0	1.13542	0	0	0	0
comp1000700_c0_seq1	0	0	1.24794	0	0	0	0.89686	0	0	0	0
comp1000701_c0_seq1	0	0	0	0	0	0	0	0	0	0	0
comp1000719_c0_seq1	0	0	0.783782	0	0	0	1.68985	0	0	0	0
comp100072_c0_seq1	0.629538	3.28674	0	3.17124	1.24538	0.575549	1.2871	3.52394	1.32111	1.23246	1.00217
comp1000773_c0_seq1	0	0	1.60693	0	0	0	0	0	0	0	0
comp10007_c0_seq1	0	0.963947	0	0	0	0	0	0	0	0.903648	0
comp1000806_c0_seq1	0	0	1.48489	0	0	0	0	0	0	0	0
comp1000859_c0_seq1	0.554728	0	1.57811	0	0	0	0.567073	0	0	0	0
comp1000866_c0_seq1	0	0	0	0	0	0.398926	0	0	0	0.427121	0
comp1000868_c0_seq1	0	0	0.59952	0.30331	0	0	0	0	0	0	0
comp1000876_c0_seq1	0	0	0	0	0	0	1.13925	0	0	0	0
comp10008_c0_seq1	0	0	2.19264	0	0	0	0	0	0	0	0.613476
comp1000916_c0_seq1	0	0	1.69191	0	0	0	0	0	0	0	0
comp1000967_c0_seq1	0	0	2.25588	0	0	0	0	0	0	0	0
comp1000969_c0_seq1	0	0	0	0	0	0	0	0	0	0	0.63937
comp1000988_c0_seq1	0	0	0	0	0	0	0.843048	0	0	0	0
comp1000_c0_seq1	0	0	5.48919	0	0	0	2.4108	0	0	0	0
comp1000_c1_seq1	0.350934	0	1.9967	0	0	0	1.43498	0	0	0	0
comp1001018_c0_seq1	0	0	2.60038	0	0	0	0	0	0	0	0
comp1001023_c0_seq1	0	0	1.35876	0	0	0	0	0	0	0	0
comp1001027_c0_seq1	0	0	0	0.583747	0	0	0.829228	0	0	0	0
comp1001033_c0_seq1	0	0	1.47246	0	0	0	0	0	0	0	0
comp1001035_c0_seq1	0	0.809836	0	0	0	0	0.792835	0	0	0	0
comp1001049_c0_seq1	0	0	2.80786	0	0	0	0	0	0	0	0
comp1001056_c0_seq1	0	0	3.85312	0	0	0	0	0	0	0	0
comp1001070_c0_seq1	0	0	0.935952	0	0	0	0	0	0	0.214697	0.523739
comp1001088_c0_seq1	0	0	3.34099	0	0	0	0	0	0	0	0
comp1001128_c0_seq1	0	0	0	0	0	0	0.80546	0	0	0	0
comp1001146_c0_seq1	0	0	0	0	0	0	0	0	0	0	0
comp1001147_c0_seq1	0	0	2.14584	0	0	0	0	0	0	0	0
comp1001170_c0_seq1	0	0	0	0	0	0	0	0	0	0	0.859938
comp10011_c0_seq1	0	0	0	0	0	0	0	0	0	0	0
comp1001232_c0_seq1	0	0	1.35701	0	0	0	0	0	0	0	0.506236
comp1001236_c0_seq1	0	0	1.32799	0	0	0	0	0	0	0	0
comp1001290_c0_seq1	0	0	0	0	0	0	0	0.982205	0	0	0
comp1001319_c0_seq1	0	0	0	0	0	0	0	0	0	0	2.54098
comp1001345_c0_seq1	0	1.04168	0	0	0	0	0	0	0	0	0.794056
comp1001382_c0_seq1	0	0	0.884216	0	0	0	0.635464	0	0	0	0
comp10013_c0_seq1	0	0.903279	2.46097	0	0	0	0	0	0	0	0
comp1001434_c0_seq1	0	0	0	0	0	0	0	0	0	0	0
comp1001437_c0_seq1	0	0	0	0	0	0	0	0	0	0	1.80005
comp10014_c0_seq1	0.570066	0	0	1.64095	0.563864	0	0	0	0.797536	0	0
comp1001500_c0_seq1	0	0	3.53331	0	0	0	0	0	0	0	0
comp1001617_c0_seq1	0	0	1.56756	0	0	0	0	0	0	0	0.877175
comp1001685_c0_seq1	0	0.785221	1.06966	0	0	0	0	0	0	0	0
comp1001699_c0_seq1	0	0	4.82079	0	0	0	0	0	0	0	0
comp10016_c0_seq1	0.651075	0	0	0	0.643992	0.595239	0	0.7289	0	0	0
comp1001768_c0_seq1	0	0	0	0	0	0	0	0	0	0	1.2746
comp1001786_c0_seq1	0	0	0	0	0	0	0	0	0	0	0
comp1001803_c0_seq1	1.8059	0	0	0	0.893128	0	0	0	0	0	0
comp1001852_c0_seq1	2.74898	0.574084	0	0	0	0	0	0	0	0	0
comp1001869_c0_seq1	0	0.534861	0	0	0	0.468304	0	0	0	0	0
comp1001912_c0_seq1	0	0	0	0	0.926959	0	0	0	0	0	0
comp1001937_c0_seq1	0	0	0	0	1.14891	0	0	1.30038	0	0	0
comp1001940_c0_seq1	0	0	0	0	0	0	0	0	0	0	0
comp1001960_c0_seq1	0	0	3.27874	0	0	0	0	0	0	0	0.611571
comp1001967_c0_seq1	0.434813	0	2.47394	0	0	0	0	0	0	0	0
comp1001_c0_seq1	0	0	0	0.516066	0	0	0.733086	0	0.501639	0	0.5708
comp1002000_c0_seq1	0	0	0	0	0.9711	0	0	0	0	0	0.781452
comp1002011_c0_seq1	0	0	2.27779	0	0	0	0	0	0	0	0
comp1002013_c0_seq1	0.417215	0	0	0	0	0	0	0	0	0	0
comp1002020_c0_seq1	0	0	0	0.695479	0	0	0	0	0	0	0
comp1002076_c0_seq1	0	0	0	0	0	0	0	0	0	0	0
comp1002096_c0_seq1	1.39385	0	0	0	1.37869	0	0	0	0	0	0
comp10020_c0_seq1	0.564216	0	7.02231	0	0	0	1.29774	0	0	0	0.112272
comp1002112_c0_seq1	0	0	2.54092	0	0	0	0	0	0	0	0
comp1002131_c0_seq1	0	0	0	0	0	0.894035	0	0	0	0	0
comp1002166_c0_seq1	0	0	0	0	0	0	0	0	1.64043	0	0
comp1002169_c0_seq1	0	0	0	0	0	0	0	0	0	0	0
comp10021_c0_seq1	0.706882	0	0	0.254347	1.04879	0	0	3.16551	0.741709	0	0
comp1002251_c0_seq1	0	0	0	0	0	0.457876	0	0	0	0	0
comp1002255_c0_seq1	0	0	0	0	2.56696	0	0	0	0	0	0
comp1002260_c0_seq1	0	0.822732	0	0	0	0	0	0	0	0	0
comp1002298_c0_seq1	0	0	0	0	0	0	0	0	0	0	1.94976
comp100231_c0_seq1	0.721308	1.50634	1.026	0	0	1.97834	0	0	0	0	0
comp1002324_c0_seq1	0	0	0	0.558128	0.767138	0	0	0	0	0.759178	0
comp1002336_c0_seq1	0	0	0	0	0	0	2.24813	0	0	0	0
comp1002363_c0_seq1	0	0	0	0	0	0	0	0	0	0	0.827419
comp10023_c0_seq1	0	0	0	0	0	0	0	0	0	0	0
comp1002478_c0_seq1	0	0	0	0	0	0	0	0	0	0	0
comp1002500_c0_seq1	0	0	0	0	0	0	0	0	0	0	0
comp1002615_c0_seq1	0	0	1.47246	0	0	0	0	0	0	0	0
comp1002619_c0_seq1	0	0	0	0	0	0	0	0	0	0	0
comp1002626_c0_seq1	0	0	0	0	0	0	0	0	0	0	0
comp1002636_c0_seq1	0	0	0	0	0	0	0	0	0	0	0
comp1002672_c0_seq1	0	0.631633	0	0	0	0	0	0	0	0	0
comp1002700_c0_seq1	0.706882	0	2.01096	0	0	0	0.722613	0	0	0	0
comp1002733_c0_seq1	0	0	0	0	3.25205	0	0	0	0	0	0
comp1002737_c0_seq1	0	0	0	0	0	0	3.01807	0	0	0	0.46999
comp1002750_c0_seq1	0	0	0	0	0	0	0	0	0	0	0
comp1002754_c0_seq1	0	0.259375	2.47332	0	0	0	0	0	0	0	0.59315
comp1002807_c0_seq1	0	0.90964	0	0	0	0	0	0	0	0.426369	0
comp1002824_c0_seq1	0	0	1.52345	0.770748	0	0	0	0	0	0	0
comp1002830_c0_seq1	0	0	0	0	0	0	0	0	0.91087	0	0.518226
comp1002863_c0_seq1	0	0	0	0	0	0	0.754969	0	0	0	0.587838
comp100287_c0_seq1	0	0	0.810871	0.410237	0.563864	0.521177	0	0	0	0	0
comp10028_c0_seq1	0.34724	0.18129	0.24696	0.499769	0.686925	0	0.177484	0	0	0	0.138194
comp1002908_c0_seq1	0	0	0	0	0	0	0	0	0	0	1.04748
comp1002925_c0_seq1	0	0	1.96602	0	0	0	0.706465	0	0	0	0
comp1002933_c0_seq1	0.652793	0	0	0.46977	0	0	0	0	0	0	0
comp1002958_c0_seq1	0	0.390238	0	0	0	0.341678	0	0	0	0	0
comp1002991_c0_seq1	0.666869	0	0	0	0	0	0.68171	0	0	0.65277	0
comp10029_c0_seq1	0	0	0	0	0	0	0	0	0.91569	1.28136	0.520968
comp1002_c0_seq1	0	0	0	0	0	0.894035	0	0	0	0	0
comp1003010_c0_seq1	0	0	2.26314	0	0	0	0	0	0	0	0
comp1003046_c0_seq1	0	0	1.04272	0	0	0	0.749376	0	0	0	0
comp1003085_c0_seq1	0	0.727712	0.991318	0	0	0	0	0	0	0	0
comp1003105_c0_seq1	0	0	1.13157	0	0	0	0	0	0	0	0
comp1003111_c0_seq1	0	0	1.16529	0	0	0	0	0	0	0	0
comp1003128_c0_seq1	0	0	2.43823	0	0	0	0	0	0	0	0
comp1003167_c0_seq1	0	0	2.09475	0	0	0	0	0	0	0	0
comp1003186_c0_seq1	0	0	0	0	0	0.813636	0	0	0	0	0.708366
comp1003195_c0_seq1	0	0	0	0	0	0	0	0	0	0	0.972473
comp1003227_c0_seq1	1.48149	0	0	0	1.46537	0	0	0	0	0	0
comp1003244_c0_seq1	0	0	0	0.391303	0	0.497123	0	1.82625	0	0	0
comp1003256_c0_seq1	0	0.942838	0	0	0.893128	0	0	0	0	0	0
comp1003259_c0_seq1	0	0	1.6758	0	0	0	0.401452	0	0	0	0
comp10032_c0_seq1	0	0	0.552462	0	0	0	0	0	0	0	0.618291
comp1003335_c0_seq1	0	0	0	0	0	0	0.404017	0.442463	0	0.773731	0
comp1003350_c0_seq1	0	0	0	0	0	0	0	0	0	0	0
comp1003364_c0_seq1	0	1.71653	2.33833	0	0	0	0	0	0	0	0
comp1003369_c0_seq1	0	1.04168	0	0.717914	0.986763	0	0	0	0	0	0
comp1003375_c0_seq1	0	1.02515	0	0	0	0	0	0	0	0	0.781452
comp1003386_c0_seq1	0	0	2.4696	0	0	0	0.887419	0	0	0	0
comp1003423_c0_seq1	0.360654	0.753171	0	0	0.35673	0	0	0	0	0	0
comp1003434_c0_seq1	0	0	0	0	0	0	0	0	0	0	0
comp1003479_c0_seq1	0	0	1.16529	0	0	0	0	0	0	0	0
comp1003479_c0_seq2	0	0	1.16916	0	0	0	0	0	0	0	0
comp10034_c0_seq1	0.674138	0	0	0.48513	0.666804	0	0	0	0	0.659885	0
comp1003552_c0_seq1	0	1.20719	0	0	0	1.05697	0	0	0	0	0
comp1003579_c0_seq1	0	0	0	0	0	0	0	0	0	0	2.30323
comp1003591_c0_seq1	0	0	1.12434	0	0	0	0	0	0	0	0
comp1003593_c0_seq1	0	0	2.30514	0	0	0	0	0	0	0	0.859938
comp1003602_c0_seq1	0	0	3.77594	0	0	0	0	0	0	0	0
comp1003625_c0_seq1	0	0	0	0	0	0	0	0	0	0	0
comp1003674_c0_seq1	0	0	0	0	0	0	1.23373	1.35113	0	0	0
comp10036_c0_seq1	0	0	4.12807	0	0	0	0	0	0	0	0
comp1003705_c0_seq1	0	0	0	0	3.65249	0	0	0	0	0	0
comp1003717_c0_seq1	0	0	2.20408	0	0	0	0	0	0	0	0
comp1003749_c0_seq1	0	0	2.06202	0	0	0	0	0	0	0	0
comp1003771_c0_seq1	1.1045	1.15329	0	0	0	0	0	0	0	0	0
comp10037_c0_seq1	0	0	0	0	0	0	0	0	0	0	0
comp1003963_c0_seq1	0	0	0	0	0	0.310275	0.346934	0	0.474802	0	0.540263
comp1003988_c0_seq1	0	0	2.92453	0	0	0	0	0	0	0	0
comp1003993_c0_seq1	0	0	0	0	0.880277	0	0	0	0	0.871143	0
comp1003997_c0_seq1	0	0	0.969471	0	0	0	2.0902	0	0	0	0
comp10039_c0_seq1	1.08991	1.13805	0	0	0	0.996435	1.11416	0	0	0	0
comp1004003_c0_seq1	0	0	0	0	0	0	0	0	0	0.559302	0
comp1004045_c0_seq1	0	0	1.62174	0	0	0	0	0	0	0	0.907492
comp1004060_c0_seq1	0	0	0	0	0	1.61181	0	0	0.411082	0	0
comp1004098_c0_seq1	0	0	0	0	0	0	1.70888	0	0	0	0
comp10040_c0_seq1	0.11045	0.230659	4.24187	0.0794834	0	0	0.225817	0	0	0	0.439567
comp1004111_c0_seq1	0	0.641037	0	0	0	0	0	0	0	0	0
comp1004114_c0_seq1	0	0	0	0	0	0	0	0	0	0	0
comp1004145_c0_seq1	0	0	0	0	0	0	0	0	0	0	0
comp1004157_c0_seq1	0	0	1.33809	0	0	0	0	0	0	0	0
comp1004160_c0_seq1	0	2.18007	0	0	0	0	0	0	0	0	0
comp10041_c0_seq1	0	0	1.73787	0	0	0	1.24896	0	0	0	0.486237
comp1004207_c0_seq1	0	0	0	0	0	0	0	0	0	0	1.60102
comp1004214_c0_seq1	0	0	0	0	0	0	0.848706	0	0	0	0
comp1004220_c0_seq1	0	0	5.48159	0	0	0	0	0	0	0	0
comp1004225_c0_seq1	0	0	0	0	0	0	0	0	0	0	0
comp1004238_c0_seq1	0	0	1.15383	0	0	0	0	0	0	0	0
comp1004270_c0_seq1	0	0	0	0	0	0	0	0	0	0	0.922369
comp1004306_c0_seq1	0	0	0	0	0	0	0	0	0	0	0
comp1004333_c0_seq1	0	0.787615	0	0	0	0	0	0	0	0	0
comp1004343_c0_seq1	0	0	2.14149	0	0	0	0	0	0	0	0
comp1004358_c0_seq1	0	0	0	0	0	0	0	0	0	0	2.27004
comp1004369_c0_seq1	0	0	2.68128	0	0	0	0	0	0	0	0
comp1004387_c0_seq1	0	0	0	0	0	0	0	0	0	0	0
comp10043_c0_seq1	0	0	0	0.531471	0	0	0	0	0	2.16876	0
comp100442_c0_seq1	0.428784	0	0	0	0.42412	0	0	0	0	0	0
comp1004465_c0_seq1	0	0	0	0	1.65349	0	0	0	0	0	0
comp1004480_c0_seq1	0	0	0	0	0	0	0	0	0	0	0
comp1004491_c0_seq1	0	0	2.48413	0	0	0	0	0	0	0	0
comp1004496_c0_seq1	0	0	0	0	0	0	0	0	0	0	0
comp10044_c0_seq1	0	0	0	0	0	0	0	0	0	0	3.78704
comp1004522_c0_seq1	0	0	0	0.784329	0	0	0	0	0	0	0
comp10045_c0_seq1	0	0	0	0	0	0	0	0	0	0	0
comp1004657_c0_seq1	0	0	1.76843	0	0	0	0	0	0	0	0
comp100465_c0_seq1	5.33496	0	71.1425	0.23995	0.329807	0	21.8147	0	0	0	0.530797
comp1004695_c0_seq1	0	0	0	0.362612	0	0	0	0	0	0	0
comp1004731_c0_seq1	0	0	1.40206	0	0	0	0	0	0	0	0
comp1004744_c0_seq1	0	0	1.6705	0	0	0	0	0	0	0	0
comp1004748_c0_seq1	0	0	0	0	0	0	0	0	0	0	0.734798
comp100477_c0_seq1	1.84023	0	43.0445	0	0	0	15.2585	0	0	0	0.488246
comp10047_c0_seq1	0	0	3.71663	0	0	0	0.667761	0	0	0	0.129984
comp1004829_c0_seq1	0	1.06312	0	0	0	0	0	0	0	0	0
comp10048_c0_seq1	0	0	0	0.839824	0	0	0	0	0	0	0
comp1004971_c0_seq1	0.874235	0	0	0	0	0	0	0	0	0.855752	0
comp10049_c0_seq1	0	0.861126	1.17306	0	0	0	0	0	0.576885	0	0
comp1005000_c0_seq1	0	0	2.36982	0	0	0	0	0	0	0	0
comp1005024_c0_seq1	0	0	0	0.435312	0	0	0	0	0	0	0
comp1005099_c0_seq1	0	0	3.06016	0	0	0	0	0	0	0	0
comp10050_c0_seq1	0	0	0	0	0	0.181825	0.203307	1.33593	0.97384	0.194677	0.158301
comp1005139_c0_seq1	0	0.792447	0	0	0	0	0	0	0	2.97151	0
comp1005173_c0_seq1	0	0	0.621763	0.314563	0	0	0.446845	0	0	0	0.347925
comp1005195_c0_seq1	0	0	0	0	0	0	0	0	0	0	0
comp10051_c0_seq1	0	0.214388	1.75229	0	0	0	0.209888	0	0	0	1.14397
comp1005243_c0_seq1	0	0	2.35135	0	0	0	0	0	0	0	0
comp1005296_c0_seq1	0	0	3.60018	0	0	0	0	0	0	0	0.503647
comp1005303_c0_seq1	0	0	2.61067	0	0	0	1.12573	0	0	0	0
comp1005334_c0_seq1	0	0	1.20934	0	0	0	0	0	0	0	0
comp1005337_c0_seq1	0	0	0.8399	0	0	0	0	0	0	0	0
comp1005407_c0_seq1	0	0	3.92109	0	0	0	0.704497	0	0	0	0
comp1005416_c0_seq1	0	1.15329	0	0	0	0	0	0	0	0	0
comp1005419_c0_seq1	0	0	1.1172	0	0	0	0	0	0	0	0
comp1005480_c0_seq1	0	0	0	0	0	0	0	0	0	0	0
comp1005561_c0_seq1	0	0.838759	2.28518	0	0	0	0	0	0	0	0.63937
comp1005567_c0_seq1	0.886769	0	0	0	0	0	0	0.992767	0	0	0
comp1005577_c0_seq1	0	0	1.77289	0	0	0	0	0	0	0	1.98414
comp1005601_c0_seq1	0	0	0	0	0	0	2.35269	0	0	0	0
comp1005655_c0_seq1	0.64262	0	0	0	0.635629	0	0	0	0	0	0
comp1005701_c0_seq1	0	0	0	0	0	1.80953	0	0	0	0	0
comp1005751_c0_seq1	0	0	0	0	0	0	0.724683	0	0	0	0
comp100578_c0_seq1	2.37893	1.24201	3.38383	0.855975	0	1.08746	0	1.33164	0	1.16432	0.946759
comp10057_c0_seq1	0.615444	0	0	0	0	0	0	0	0	0	0
comp1005888_c0_seq1	0.770743	0	1.09632	0	0	0	0	0	0	0	0
comp1005899_c0_seq1	0	0	0	0	0	0.958435	0	0	0.733328	0	0
comp10058_c0_seq1	0	0.830001	4.80531	0	0	0	0	0	0	0	0.316347
comp1005909_c0_seq1	0	0	0	0	0	0	0	0	0.59269	0	0
comp1005911_c0_seq1	0	0	3.56674	0	0	0	0	0	0	0	0
comp1005969_c0_seq1	0	0	1.1172	0	0	0	0.802903	0	0	0	0
comp10059_c0_seq1	0.83023	0.866905	0	0	0.821198	2.27709	0	0	0	0	0
comp1005_c0_seq1	0.552251	0	0	0.198708	0.546244	0	1.12908	0.309132	0	0	0.879133
comp1006025_c0_seq1	0	0	0.41895	0.211956	0	0	0	0	0.20603	0.86492	0.234436
comp1006030_c0_seq1	0	0	4.25707	0	0	0	0	0	0	0	0
comp1006035_c0_seq1	0	0	0	0	0	0	0	0	0	0	0
comp1006049_c0_seq1	0	0	1.82341	0	0	0	1.31044	0	0	0	0
comp1006055_c0_seq1	0	0	3.10882	0	0	0	0	0	0	0	0.695851
comp1006071_c0_seq1	0	0.642631	0	0	0	0.562664	0	0	0	0	0
comp1006093_c0_seq1	0	0	0	0.498719	0	0	0	0	0	0	0
comp10060_c0_seq1	0	0.613629	0	1.26871	0	0.53727	0	0.657914	0.822163	0	0
comp1006130_c0_seq1	0	0	0	0.843804	0	0	0	0	0	0	0
comp1006166_c0_seq1	0	0	2.62625	0	0	0	0	0	0	0	0
comp1006174_c0_seq1	0	0	0	0	0	0	0	0	0	0	1.88446
comp1006180_c0_seq1	0	0	2.27779	0	0	0	0	0	0	0	0
comp1006204_c0_seq1	0	0	0	0	0	0	0	0	0	0	0
comp1006231_c0_seq1	0	0	0.909349	0	0	0	0	0	0	0	0
comp1006252_c0_seq1	0	0	2.82287	0	0	0	0	0	0	0	1.05308
comp1006260_c0_seq1	0	0	0	0	0	0	0	0	0	0	0
comp10062_c0_seq1	0	0.282336	2.69227	0	0	0	0	0	0	0	0.430439
comp1006311_c0_seq1	0	0.721614	0	0	0	0	0	0	0	0	0
comp1006315_c0_seq1	0	0	3.19925	0	0	0	0	0	0	0	0
comp1006352_c0_seq1	0	0	2.71228	0	0	0	0	0	0	0	0
comp1006362_c0_seq1	0	0	2.86112	0	0	0	0	0	0	0	0
comp1006365_c0_seq1	0.916328	0.478403	0	0	0.90636	0	0	0	0	0	0.364677
comp1006381_c0_seq1	0	0	0	0	0	1.46877	0	0	0	0	0
comp1006476_c0_seq1	3.02949	1.05444	0	0	1.99769	0	0	0	0	0	0
comp1006483_c0_seq1	0	2.53895	0	0	0	0	0	0	0	0	0
comp10064_c0_seq1	0.149401	0.156001	3.61268	0	0	0	0.152726	0	0	0	1.78375
comp1006521_c0_seq1	0	0	1.83291	0	0	0	0	0	0	0	0
comp1006577_c0_seq1	0	0	0	0	0	0	0	0	0	0	0
comp1006687_c0_seq1	0	0	0	0	0	1.28153	0	0	0	0	0
comp10067_c0_seq1	0	0	0	0	0	0	0	0	0	0	0
comp1006805_c0_seq1	0	0	0	0	0	0	0	0	0	0	1.41165
comp1006815_c0_seq1	0.591887	0.618033	0	0	0	0	0	0	0	0	0
comp1006840_c0_seq1	0	0	0	0.435312	0	0	0.618373	0	0	0	0.481481
comp1006883_c0_seq1	0	0	5.25251	0	0	0	0	0	0	0	0
comp1006889_c0_seq1	0	0	0	0	0	0	1.77484	0	0	0	0
comp10068_c0_seq1	0	0	1.00548	0.508693	0	0	0	0	0	0	0
comp1006915_c0_seq1	0	0	0	0	0	0	0.427943	0	0.292835	0	0
comp1006971_c0_seq1	0	0	0	0	0	0	0	0	0	0	0
comp10069_c0_seq1	0	0	0	0	0	0	0	0	0	2.95339	0
comp1007027_c0_seq1	0	0	0	0	0	0	3.3366	0	0	0	0
comp1007043_c0_seq1	1.21876	0	0	0.877058	0	0	0	0	0	1.19299	0
comp1007075_c0_seq1	0	0	0	0	0	0	0	0	0	0	0
comp1007079_c0_seq1	0	0	4.16471	0	0	0	0	0	0	0	0
comp10070_c0_seq1	0	0	0	0	0.835212	0	0	0	0	0.826545	0
comp1007113_c0_seq1	0	0	0	0	0	0	1.22774	0	0	0	0
comp1007184_c0_seq1	0	0	0	0	0	0	0	0	0	0	0
comp1007200_c0_seq1	0	0	0	0	0	0	0	0	0	0	0
comp1007217_c0_seq1	0	0	0	0	0	0	0	0	0	0	0
comp1007275_c0_seq1	0.442591	0.462143	0	0	0	0	0	0	0	0	0
comp1007277_c0_seq1	0.8681	0	1.2348	0	0.858657	0	0	0	0	0	0
comp1007310_c0_seq1	0	1.09465	2.98236	0	0	0	0	0	0	0	0.834431
comp1007323_c0_seq1	0	0	0	0	0	0	0	0	0	0	0
comp1007327_c0_seq1	0	0	1.43056	0	0	0	0	0	0	0	0
comp100744_c0_seq1	0	0	1.12794	0	0	0	0.810623	0	0.554697	0	0
comp1007507_c0_seq1	0	0	1.24353	0	0	0	0	0	0	0	0
comp1007570_c0_seq1	0	0	0.803466	0	0	0	0.57743	0	0	0	0
comp1007594_c0_seq1	0	0	0	0	0	0	0	0	0	0	0
comp1007624_c0_seq1	0	0.43712	0	0	0	0	0	0	0	0	1.66604
comp1007646_c0_seq1	0	0	0	0	1.19959	0	0	0	0	0	0
comp1007648_c0_seq1	0	0	0	0	0	0	0	0	0	0	0
comp1007654_c0_seq1	0	0	2.91806	0	0	0	1.25828	0	0	0	0
comp1007660_c0_seq1	0	0	2.78196	0	0	0	0	0	0	0	0
comp1007695_c0_seq1	0	0	0.946016	0	0	0	0	0	0	0	0.529371
comp10076_c0_seq1	0	1.77755	0	0.408355	0	0.518786	0	0	0	0.555453	0.451665
comp1007723_c0_seq1	0	0	0	0	0	0	0	0	0	0	0
comp1007767_c0_seq1	0	0	0	0	0	0	0	0	0	0	0
comp1007782_c0_seq1	0	0	0	0	0	0	0	0	0	0	0
comp10077_c0_seq1	0.404924	0.845623	0.575971	0.582791	0.400519	0	0	0	0.283249	0	0
comp1007818_c0_seq1	0	0	0	0	0	0	0	0	0	0.59797	0
comp1007825_c0_seq1	0	0	0	0	0.9711	0	0	0	0	0	0
comp1007834_c0_seq1	0	0	2.57815	0	0	0	0	0	0	0	0
comp1007858_c0_seq1	0	1.26018	0	0	0	0	0	0	0	0	0
comp1007871_c0_seq1	0	0.454021	1.85546	0	0	0	0	0	0	0	0.692182
comp1007880_c0_seq1	0	0	2.61649	0	0	0	0	0	0	0	1.46413
comp1007897_c0_seq1	0	0	0	0	0	1.02349	0	0	0	1.09583	0
comp10078_c0_seq1	0	0	0	0	0	0	0	0	0	0	3.91892
comp1007925_c0_seq1	0	0	0	0	0	0	0	0	0	0	0
comp1007946_c0_seq1	0	0.725668	4.94267	0	0	0	0	0	0	0	0
comp1007976_c0_seq1	0	0	4.36262	0	0	0	0	0	0	0	0
comp1008036_c0_seq1	0	0	0	0	0	0	0	0	1.16542	0	0
comp1008098_c0_seq1	0	0	0.73623	0	0	0	1.05822	0	0	0	0
comp10080_c0_seq1	0	0	0	0	0	0	0	0	0	0	0
comp1008147_c0_seq1	0.376573	0	0	0.541987	0	0	0	0	0.263418	0.368611	0
comp1008164_c0_seq1	0.666869	0	0	0	0	0.609679	0	0	0	0	0
comp1008174_c0_seq1	0	0	0.845957	0	0	0	0	0	0	0	0
comp10081_c0_seq1	0	0	0	0	0	0	0	0	0	0	0.797271
comp1008202_c0_seq1	0	0	2.60038	0	0	0	0	0	0	0	0
comp1008215_c0_seq1	0	0	0	0	0	0	0	0	0	0	2.55748
comp1008317_c0_seq1	0	0	0	0	0	0	1.32416	0	0	0.633973	0
comp1008319_c0_seq1	0	0	1.93894	0	0	0	0	0	0	0	0.542495
comp1008359_c0_seq1	0	0	0	0	0	0	0	0	0	0	5.73065
comp1008389_c0_seq1	0	0	0	0	0	0	1.96058	1.07357	0	0	0
comp1008460_c0_seq1	0	0	0	0	0	0.887023	0	0	0	0	0
comp1008478_c0_seq1	0	0	0	0	1.54884	0	0.800362	0	0	0	0
comp1008512_c0_seq1	0	0	1.83291	0	0	0	0	0	0	0	0.512828
comp1008513_c0_seq1	0	0	0	0	0	0	0.52581	0	0	0	1.63764
comp1008580_c0_seq1	0.906259	0	1.28908	0	0	0	0	0	0	0	0
comp1008593_c0_seq1	0	0	0	0	0	0	0	0	0.576885	0	0
comp10085_c0_seq1	0	0	0	0	0	0	0	0	0.491663	0	0
comp1008608_c0_seq1	0	0	0	0	0	0	0	0	0	0	0.915934
comp1008615_c0_seq1	0.575369	0	0.818414	0	0.56911	0	0.588173	0	0	0	0
comp1008642_c0_seq1	0	0	0	0	0	0	0	0	0	0	0
comp10086_c0_seq1	0	0	0	0	0	0	0.568347	0.622431	0	0	0.88506
comp1008727_c0_seq1	0	0	0	0	0	0	1.02811	0	0	0	0
comp1008772_c0_seq1	0	0	4.69224	0	0	0	0	0	0	0	0
comp1008855_c0_seq1	0	0	0	0.820473	0	0	0	0	0	0	0
comp1008860_c0_seq1	0	0	0	0	0	0	0	0	0	0	1.4751
comp1008922_c0_seq1	0	0	1.41333	0	0	0	0	0	0	0	0
comp100892_c0_seq1	0	0	0	0	0	0	0	0	0	0	0
comp1008947_c0_seq1	0	0.705841	0	0	0.668626	0	0	0	0	0	0
comp1008988_c0_seq1	0	0	0.89775	0	0.624278	0	0	0	0	0	0
comp10089_c0_seq1	0	0	0	0	0	0	0	0	0	0	0.734798
comp1009052_c0_seq1	0	0	0	0	0	0	0	0	0	1.13167	0
comp1009091_c0_seq1	0	0	0	0	0	0	0.60651	0.664225	0	0	0
comp1009103_c0_seq1	0.434813	0.908041	1.85546	0.312905	0	0	0	0	0	0	0
comp1009114_c0_seq1	0	0	0.809007	0	0	0.519979	0	0	0.397851	0	0.905406
comp1009172_c0_seq1	0	0	0	0.717914	0	0	0	0	0	0	0
comp1009176_c0_seq1	0	0	3.29666	0	0	0	0.592306	0	0	0	0
comp1009181_c0_seq1	0	0	0	0	0	0	0	0	0	0	0
comp1009184_c0_seq1	0	0	0	0	0	0	0	0	0	0	0
comp10091_c0_seq1	0	0	0	0	0.666804	0	0	0.754719	0	0	0
comp100921_c0_seq1	6.78865	4.72569	4.29168	3.79969	1.49218	5.51685	0.771081	0	0	0	1.80115
comp100923_c0_seq1	14.9678	2.75805	3.75713	10.7713	4.3544	0	0.900052	0	0	0	0
comp1009249_c0_seq1	0	0	0	0	0	0	0	0	0	0	0
comp1009262_c0_seq1	0	0	3.71744	0	0	0	0	0	0	0	1.3868
comp1009265_c0_seq1	0	0.757589	1.03202	0	0	0	0	0	0	0	0
comp1009302_c0_seq1	0	0	0	0	1.00294	0	0	0	0	0	0
comp1009306_c0_seq1	0	0	0	0	0	0	0	0	0	0	2.09496
comp1009308_c0_seq1	0	0	0	0	0	0	0	0	0	0	0
comp1009336_c0_seq1	0	0	0	0	0	0	0	0	0	0	0
comp1009378_c0_seq1	0	0	0	0	0	0	0	0	0	0	0
comp1009408_c0_seq1	0	0	0	0.451885	0	0	0	0	0	0	0
comp1009443_c0_seq1	0	0	0	0	0	0	0	0	0	0	0
comp1009452_c0_seq1	0	0	0	0	0	0	0	0	0	0	0
comp1009468_c0_seq1	0	0	0	0	0	0	0.797838	0	1.09189	0	0
comp1009488_c0_seq1	0	0	1.8719	0.236759	0	0	0	0	0	0	0
comp10094_c0_seq1	0	0	0	0.653368	0	0	0.464063	0	0	0	0
comp1009520_c0_seq1	0.600506	0	0	0	0	0	0	0	0	0	0
comp1009547_c0_seq1	0	0	0	0	0	0.713536	0	0	0	0	0
comp1009561_c0_seq1	0	0	0	0	0	0	0.720554	0	0	0.689965	0
comp1009609_c0_seq1	0	0	1.862	0	0	0	0	0	0	0	0
comp1009709_c0_seq1	0	0	0	0	0	0	0	0	0	0	0
comp1009739_c0_seq1	0.384175	0	3.27874	0	0	0	0	0	0	0	0
comp1009769_c0_seq1	0	0	0	0	0	0	0	0	0	0	0
comp1009783_c0_seq1	0	0	0	0	0	0.444383	0.496885	0.544169	0	0	0
comp10097_c0_seq1	0	1.01177	1.37827	0	0	0	0	0	0	0	0
comp1009803_c0_seq1	0	0	0	0	0	0	0	0	0	0	0
comp1009806_c0_seq1	0	0	0	0	0	0	0	0	0	0	0
comp1009814_c0_seq1	0	0	0	0	0	0	0	0	0	0	1.40327
comp1009849_c0_seq1	0.580771	0	0	0	0	0	0	0	0	0	0
comp1009869_c0_seq1	0	0	2.48999	0	0	0	0	0	0	0	0
comp1009892_c0_seq1	0	0	0	0.471012	0	0	0	0	0	0.640682	0
comp10098_c0_seq1	0	0	7.90827	0	0	0	0	0	0	0	0
comp1009914_c0_seq1	0	0	2.25588	0	0	0	0	0	0	0	0
comp1009922_c0_seq1	0	0	0	0	0	0	0	0	0	0	0
comp1009932_c0_seq1	0	0	0	0	1.00707	0	0	1.13984	0	0	0
comp1009952_c0_seq1	0	0	0	0	0	0	0	0	0.749201	0	0
comp1009986_c0_seq1	0	0	0	0	0	0	0	0	0	0	0
comp1009992_c0_seq1	0	0.919351	1.25238	0	0	0	0	0	0	0	0
comp1009996_c0_seq1	0	0	0	0	0	0	0	0	0.812513	0	0
comp1009_c0_seq1	0	0	9.07339	0	0	0	0	0	0	0	0
comp100_c0_seq1	0	0.472281	0	0	3.13166	0	0	0	0	0	0
comp1010035_c0_seq1	0	0	1.73074	0	0	0	1.24384	0	0	0	0
comp1010045_c0_seq1	1.9481	0	0	0	0	0	0	0	0	0	0
comp1010093_c0_seq1	0	0	0	0	0.864725	0	0	0	0	0	0
comp10100_c0_seq1	0	0.370642	0	0	4.91541	0	0	0	0	0	0
comp10101_c0_seq1	0	0	0	0	0	0	0	0	0	1.83468	0
comp10102_c0_seq1	0	0.887758	0	0.611831	0	0	0	0	0	0	0
comp1010365_c0_seq1	0	0	0	0	0	0	0	0	0	0	1.00217
comp1010437_c0_seq1	0	0	0	0	3.17814	0	0	0	0	0	0
comp1010445_c0_seq1	0	1.32481	1.80471	0	0	0	0	0	0	0.413979	0.336625
comp1010506_c0_seq1	0	0	0	0	0	0	1.9233	0	0	0	0
comp1010508_c0_seq1	0	1.00521	1.36933	0	0.952207	0.88012	0	0	0	0	0
comp1010517_c0_seq1	0	0.849795	2.89406	0	0	0	0	0	0	0	0
comp1010539_c0_seq1	0	0	0	0.780889	1.07332	0	0	0	0	0	0
comp1010549_c0_seq1	0	0	0	0	0	0	1.72051	0	0	0	0
comp1010598_c0_seq1	0	0	0	0	1.6591	0	0	0	0.586662	0	0
comp10105_c0_seq1	0.745207	0	0	0	0	0	1.52358	0	0	0	0
comp1010600_c0_seq1	0	0	1.53008	0	0	0	0	0	0	0	0
comp1010604_c0_seq1	0	0	0.818414	0	0	0	1.17635	0	0	0	0
comp1010614_c0_seq1	0	0	0	0	0	0	0	0	0	0	0
comp1010623_c0_seq1	0.808525	0	0	0	0	0.739186	0	0	0	0	0
comp1010627_c0_seq1	0	1.05015	2.86112	0	0	0	0	0	0	0	0
comp1010657_c0_seq1	0	0	0	0	0	0	0	0	0	0	0.920214
comp101066_c0_seq1	0.785424	5.74084	0	0	1.55376	5.02646	4.01452	6.15515	0.549414	2.30645	0.625161
comp10106_c0_seq1	0	0	0	0	0	0	0.635464	0.695934	0.217419	0	0.742183
comp1010713_c0_seq1	0	0	0	0	1.49674	0	0	0	0	0	0
comp1010766_c0_seq1	0	0	0	0	0	0	0	0	0	0	0
comp10107_c0_seq1	0	0	3.55473	0	0	0	0	0	0	0	0
comp1010838_c0_seq1	0	0	0	0	0	0	0	0	0	0.905337	0
comp1010847_c0_seq1	0	0	1.53676	0	0	0	0	0	0	0	2.57981
comp1010872_c0_seq1	0	0	0	0	0	0	0	0	0	0	2.16402
comp1010889_c0_seq1	0	0	1.58522	0	0	0	0	0	0	0	0.887053
comp1010892_c0_seq1	0.49383	0	0.702431	0.355375	0	0	0	0	0	0	0.393066
comp1010899_c0_seq1	0	1.25712	0	0	0	0	0	0	0	0	0
comp1010964_c0_seq1	0	0	0	0	0	0	0	0	0	0	2.50329
comp101097_c0_seq1	0	0	0	0	0	0	0	0	0	0	34.6001
comp1010985_c0_seq1	0	0	0	0	0	0	0	0.879308	0	0	0.625161
comp10109_c0_seq1	0	0	0	0	0.713461	0	0	0	0	0	0
comp1011008_c0_seq1	0	1.03335	0	0	0	0	0	0	0	0	0
comp1011080_c0_seq1	0	0	1.12076	0	0	0	0	0	0	0	0
comp10110_c0_seq1	0	0	0.799814	0	1.11235	0	0	0	0	0	0
comp1011101_c0_seq1	0	0	0	0	0	3.0985	0	0	0	0	0
comp1011271_c0_seq1	0	0	0	0	0	0.942462	0	0	0.721106	0	0
comp1011280_c0_seq1	0	0	2.60198	0	0	0	0.467494	0	0	0	0
comp1011286_c0_seq1	1.02235	0	0	0	0	0	0	0	0	0	0
comp10112_c0_seq1	0	1.21001	0	0.416962	0	0	0	0	0	0.567161	0
comp1011310_c0_seq1	1.18946	0	0.845957	0	0	0	0.607968	0	0	0	0
comp1011350_c0_seq1	0	0	0	0	0	0	0	0	0	0	0
comp1011361_c0_seq1	0	0	2.88457	0	0	0	0.518267	0	0	0	0
comp1011387_c0_seq1	1.59618	0	0	0	0.78941	0	0	1.78698	0	0	0
comp10113_c0_seq1	1.00777	0.526146	0.716737	1.81306	0.498406	0	0	0	0	0	0
comp1011405_c0_seq1	0	0	1.36402	0	0	0	0	0	0	0	0
comp1011466_c0_seq1	0	0	0	0	0	0	0.615364	0	0.421084	1.17848	0.479138
comp1011470_c0_seq1	0.694968	0	0	0.50012	0.687408	0	0	0	0	0	0
comp10114_c0_seq1	0	0	0	0	0	0	1.54216	0	0	1.47669	0
comp10114_c0_seq2	0	0	0	0	0	0	0.940203	0	0	0	0
comp1011509_c0_seq1	0	0	0	0	0	0	0	0	0	0	0.810394
comp1011586_c0_seq1	0	0	0	0	0	0.774626	0	0	0.59269	0	0
comp10115_c0_seq1	0	0	0.55333	0.279941	0	0	2.38599	0	0	0	0.309632
comp1011605_c0_seq1	0	0	0	0	0	0	0	0	0	0	0
comp1011724_c0_seq1	0	0	1.62174	0	0	0	1.1655	0	0	0	0
comp1011775_c0_seq1	0	0	0	0	1.14354	0	0	1.29431	0	1.13167	0
comp1011790_c0_seq1	0	0	3.83911	0	0	0	0	0	0	0	0
comp10117_c0_seq1	0	0	0	0	0	0	0	0.784651	0	0.686056	0.557864
comp1011834_c0_seq1	0	1.97204	0	0	0	0	0	0	0	0	0
comp1011853_c0_seq1	0	0	0	0	0	0	0	0	0	0	1.87548
comp1011859_c0_seq1	0	0	0	0.559883	0	0	0	0	0	0	0
comp10118_c0_seq1	0	0	0	0	0	1.10878	0	0	0	1.18715	0
comp1011903_c0_seq1	0	0	0	2.3995	0	0	0	0	0	0	0
comp1011912_c0_seq1	0	0	3.07621	0	0	0	0	0	0	0	0
comp1011932_c0_seq1	0	0	0	0	0	0	0	0	0	0	0
comp1011948_c0_seq1	0.833026	0	2.36982	0	0	0	0	0	0	0	0
comp10119_c0_seq1	0	0	0	0	0	0.239609	0	0	0	0	4.38077
comp1011_c0_seq1	0	0.360807	0	0.248663	0.341784	0	0.353233	0	0	0	0.275036
comp101200_c0_seq1	0	0	0	0	0	0	0	0	0	0	0
comp1012016_c0_seq1	0	0	0	0	0	0	0	0	0	0	0
comp1012024_c0_seq1	0.844398	0	0	0	0	0	0	0	0	0	0
comp1012041_c0_seq1	0	0	1.35353	0	0	0.869964	0	0	0	0	0
comp1012075_c0_seq1	0	0	0	0	0	0	0	0	0	0	0
comp1012088_c0_seq1	0	0	0	0	0	0	0	0	0	0	0
comp1012108_c0_seq1	0	0	2.9656	0	0	0	2.1313	0	0	0	0
comp1012120_c0_seq1	0.634381	0	0	0	0	0	0.648499	0	0	0	0
comp1012129_c0_seq1	0	0	0	0	0	0	0	0	0	0	0
comp1012151_c0_seq1	0	0	0	0	0	0.813636	0	0	0	0.871143	0
comp101218_c0_seq1	0	0.948609	0	0.217923	0.299531	11.9048	3.09565	7.45851	0.635491	0.592846	1.92828
comp10121_c0_seq1	0	0	3.99151	0	0	0	0.23905	0	0	0	0
comp1012207_c0_seq1	0	0	1.78186	0	0	0	0	0	0	0	0.997093
comp1012219_c0_seq1	0	0	0	0	0	0	0	0	0	0	0
comp1012236_c0_seq1	0	0	0	0	0	0	0	0	0	0	0
comp1012303_c0_seq1	0	0	0	0	0	0	1.33817	0	0	0	0
comp1012304_c0_seq1	0	0	2.83805	0	0	0	0	0	0	0	0
comp1012330_c0_seq1	0	0.838759	0	0	0	0.734386	0	0	0	0	0
comp1012345_c0_seq1	0	0	1.41333	0	0	0	0	0	0	0	0
comp1012383_c0_seq1	0	0	2.31525	0	0	0	0	0	0	0	0
comp1012394_c0_seq1	0	0.440098	0	0	0	0	0	0	0	0.412569	0.335478
comp1012408_c0_seq1	0	0	1.59239	0	0	0	0	0	0	0	0
comp1012454_c0_seq1	0	0	3.1819	0	0	0	0	0	0	0	0
comp101245_c0_seq1	1.03953	1.08545	0	0.748079	0	0	0	0	0	0	0.827419
comp1012466_c0_seq1	0	0	0	0	0	0	0	0	0	0	0.933298
comp10124_c0_seq1	0	0.41006	0	0.282607	0	0.718066	0	0	0	0	0
comp1012500_c0_seq1	0	0	1.3965	0	0	0	0	0	0	0	0.781452
comp1012512_c0_seq1	0	0	0.988534	0	0	0	1.42087	0	0	0	0
comp1012531_c0_seq1	0	0	0	0	0	0	0	0	0	0	0
comp1012634_c0_seq1	0	0	0	0	0	0	0	0	0	0	0
comp10126_c0_seq1	1.00573	1.05015	0	0	0	0	1.02811	0	0	0	0
comp1012715_c0_seq1	1.22479	0	0	0	0	0	0	0	0	0	0
comp1012718_c0_seq1	0	0.958582	0.652909	0	0	0	0	0	0	0.449309	0.365354
comp1012722_c0_seq1	0	0	0	0	0	0	0	0	0	0	0
comp1012735_c0_seq1	0	0	1.81401	0	0	0	0.651842	0	0	0	0
comp1012744_c0_seq1	0	1.30145	0.886443	0	0	0	0	0	0	0	0.99207
comp1012762_c0_seq1	0	0	0	0	0	0	0	0	0	1.06218	0.86371
comp10127_c0_seq1	0	0	2.69521	0	0	0	1.66027	0	0	0	0
comp1012802_c0_seq1	0	0	1.35876	0	0	0	0	0	0	0	0
comp1012817_c0_seq1	0	0	5.80085	0	0	0	0	0	0	0	0
comp10128_c0_seq1	0	0	0	0.513091	0	0	0	0	0	0	0.56751
comp1012959_c0_seq1	0	0.919351	0	0	0	0	0	0	0	0	0.700804
comp1012965_c0_seq1	0	0	0	0	0	0	0	0	0	0	0
comp1012967_c0_seq1	0	0	0	0	0	0	0	0	0	0	0
comp1013001_c0_seq1	0	0	3.18478	0	0	0	1.14441	0	0	0	0
comp1013009_c0_seq1	0	0	2.81534	0	0	0	0	0	0	0	0
comp1013024_c0_seq1	0	0	0	0	0	0	0	0	0	0	0
comp1013039_c0_seq1	0	0	1.37468	0	0	0	0	0	0	0	0
comp1013044_c0_seq1	0	0	0.940957	0	0	0	0	0	0	0	0
comp1013071_c0_seq1	0	0	0	0	0	0	0	0	0	0.88386	1.43741
comp1013080_c0_seq1	0	0	1.35353	0	0	0	0	0	0	0	0.757407
comp1013102_c0_seq1	0	0.616558	2.5197	0	0	0	0	0	0	0	0.93998
comp1013140_c0_seq1	0	0	2.20638	0	0	0	0	0	0	0	0.617322
comp1013219_c0_seq1	0	0	1.99953	0	0	0	1.43701	0	0	0	0
comp1013233_c0_seq1	0	0	2.72453	0	0	0	0	0	0	0	0
comp1013278_c0_seq1	0	0	0	0	0	0	0	0	0	0	0.769242
comp1013284_c0_seq1	0.462446	0	2.63116	0	0	0	0.472737	0	0	0	0
comp1013368_c0_seq1	0	0	2.77647	0	0	0	0	0	0	0	0.776828
comp10133_c0_seq1	0	0	1.7955	0	0	0	0.430127	0	0	0	0.669816
comp1013437_c0_seq1	0	0	4.51177	0	0	0	0	0	0	0	0
comp1013480_c0_seq1	0	0	0	0	3.17814	0	0	0	0	0	0
comp1013514_c0_seq1	0	0	0	0	0	0	0	0	0	0	0.827419
comp1013517_c0_seq1	0	0	0	0	0	0	0	0	0	0	0
comp1013519_c0_seq1	0	0	1.39098	0	0	0	1.99932	0	0	0	0
comp1013650_c0_seq1	0	0	0	0	0	0	0	0	0.752458	0	0
comp1013672_c0_seq1	0	0	0	0	0	0	0	0	0	0	0.617322
comp1013716_c0_seq1	0	0	0.938448	0	0	0	0.674439	0	0	0	0
comp1013719_c0_seq1	0	3.30144	0	0	0.781844	0	0	0	0	0	0
comp1013734_c0_seq1	0	0	0	0	0	0	0.969021	0	0.663086	0	0.377253
comp1013747_c0_seq1	0	0	0	0	0	0	0	0	0	0	0
comp1013756_c0_seq1	0	0	0	0	0	0	0	0	0	0	3.19685
comp10137_c0_seq1	0	0	0	0	0	0	0	0	0	0.61938	0.503647
comp1013843_c0_seq1	0	0	1.68786	0	0	0	0.60651	0	0	0	0
comp1013851_c0_seq1	0	0	0	0	0.719756	0	0	0	0	0	0
comp1013894_c0_seq1	0	0	0	0	0	0	0	0	0	0	0
comp1013928_c0_seq1	0	0	0	0	0	0	0	0	0	0	1.86365
comp1013935_c0_seq1	0	0	0.780306	0	0	0	1.68236	0	0	0	0
comp1013953_c0_seq1	0	0	0	0	0	0	0	0	0	0	0
comp1014010_c0_seq1	0	0	2.80413	0	0	0	0	0	0	0	0
comp1014084_c0_seq1	0	0	2.27044	0	0	0	0	0	0	0	1.27049
comp1014092_c0_seq1	0	0	0	0	0	0	0	0	0	0	0
comp1014105_c0_seq1	0	0	2.96352	0	0	0	0.532452	0	0	0	0
comp1014125_c0_seq1	0	0	0	0	0	0	0	0	0	0	1.39664
comp10141_c0_seq1	0.505948	0	0	0	0	0	0.517208	0.566425	0	0	0.402711
comp1014219_c0_seq1	0	0	0	0	0	0	0	0	0	0	0
comp101422_c0_seq1	0	0	0	0	0	0.831584	1.39475	0	0	0	0
comp1014230_c0_seq1	0	0	0	0	0.937613	0	0	0	0	0	0
comp1014259_c0_seq1	0	0	2.26557	0	0	0	0	0	0	0	0.422588
comp1014281_c0_seq1	0	0.963947	0	0.664338	0	0	0	0	0	0	0
comp1014297_c0_seq1	0	0	0	0	0	0	0.430859	0	0.29483	0	0.670957
comp10142_c0_seq1	0	0.338582	0.461229	0	0	0	0	0	0	0	2.06475
comp1014317_c0_seq1	0	0	2.69669	0	0	0	0	0	0	0	0.754505
comp1014339_c0_seq1	0	0	2.45524	0	0	0	0	0	0	0	0
comp1014371_c0_seq1	0	0	1.90226	0	0	0	0	0	0	0	0.532232
comp1014394_c0_seq1	0	0	1.52345	0	0	0	1.09487	0	0	0	0
comp10143_c0_seq1	1.8754	1.05444	0	0.83052	0.142692	0.923228	0	0	0	0.423634	0
comp1014410_c0_seq1	0	0	0.961525	0	0	0	0	0	0	0	0.538049
comp1014419_c0_seq1	0	1.46367	0	0	0	0.640767	0	0	0	0	0
comp1014425_c0_seq1	0	0	2.93265	0	0	0	0	0	0	0	0
comp1014460_c0_seq1	0	0	0	0	0	0	0	0	0	0	0
comp1014494_c0_seq1	0	0	0	0	0	0	0	0	0	0	0
comp1014506_c0_seq1	0	0.709719	0.966808	0	0	0	0	0	0	0	0
comp1014573_c0_seq1	0	0	0	0	0.807647	0	0.834701	0	0	0	0
comp1014580_c0_seq1	0	0	0	0	0	0.934673	0	0	0	0	0
comp1014586_c0_seq1	0	0	0	0	0	0	0	0	0	0	0
comp1014606_c0_seq1	0	0	0	0	0	0	0	0	0	0	0
comp1014611_c0_seq1	0	0	1.21771	0	0	0	0.875137	0	0	0	0
comp1014632_c0_seq1	0	0	1.08953	0	0	0	0	0	0	0	0
comp1014657_c0_seq1	0	0	0	0	0	0	0	0	0.416022	0	0
comp1014696_c0_seq1	0	0	1.73359	0	0	0	0	0	0	0	0
comp1014698_c0_seq1	0.906259	0	0	0	0	0	0	0	0	0	0
comp10146_c0_seq1	0	0	3.45018	0	0	0	0	0	0	0	1.93065
comp1014720_c0_seq1	0	0	0	0	0	0	0	0	0	0	0
comp1014746_c0_seq1	0.505948	0	0	0	0	0	0	0	0	0	0
comp1014747_c0_seq1	0	0	0	0	0	0	0	0	0.852539	0	0
comp101477_c0_seq1	3.15944	0	43.2119	0.174895	0	0	18.6332	0	0	0	0.386888
comp10147_c0_seq1	0	0	0	0	0	0	0	0	0	0	0.44253
comp1014821_c0_seq1	0	0	2.80413	0	0	0	1.00763	0	0	0	0
comp1014822_c0_seq1	0	0	3.50167	0	0	0	0	0	0	0	0
comp1014829_c0_seq1	0	0	0	0	0	0	0	0	0	0	1.56913
comp10148_c0_seq1	0	0	0	0	0	0	0.597201	0	0	0	2.09248
comp1014915_c0_seq1	0	0.69821	0.95113	0	0	0	0	0	0	0	0.532232
comp1014932_c0_seq1	0	0.493954	0	0	0	0	0	0	0	0	0
comp10149_c0_seq1	0	0	0	0	0	0	1.16283	0	0	0	0.905406
comp1014_c0_seq1	0.22615	0.236141	0	0.976468	1.78952	0	0	1.01273	0.474585	0	0.360011
comp1015006_c0_seq1	0	0	0	0	0	0	0	0	0	0	0
comp1015047_c0_seq1	0	0	1.36402	0	0	0	0	0	0	0.938673	0
comp10150_c0_seq1	1.28859	1.34551	0.458227	0.231826	1.59321	0	0	0.360654	0	0	0
comp1015101_c0_seq1	0	0	3.12353	0	0	0	0	0	0	0	0
comp1015108_c0_seq1	0	0	2.43542	0	0	0	1.75027	0	0	0	0
comp1015183_c0_seq1	0	1.04168	0	0	0	0.91206	0	0	0	0	0
comp10151_c0_seq1	0.15639	0	4.11535	0	0	0	1.83851	0	0	0	0
comp1015212_c0_seq1	0	0	0	0	0	0.847156	0	0	0	0	0
comp101526_c0_seq1	0	0	1.6143	0.81671	1.12256	1.03757	0	0	0	0	0
comp101530_c0_seq1	0	0	0	0	0	0	0	0.71757	0	0	1.02034
comp1015322_c0_seq1	0	0	0	0	0	0.624836	0	0	0	0	1.08799
comp1015339_c0_seq1	0.555974	0	0	0	0	0	0	0	0	0	0
comp1015341_c0_seq1	0.354962	0.741285	0	0.510883	1.0533	0	0.362862	0	0	0	0
comp10153_c0_seq1	0.373165	0.779299	0	0.268541	0.369106	0.341163	0	0	0.261034	1.09583	0.297022
comp1015428_c0_seq1	0	0	0	0	0	0	0	0	0	0	0
comp1015434_c0_seq1	0	0.764313	0	0	0	0	0	0	0	0	0
comp1015495_c0_seq1	0	0	1.80009	0	0	0	0	0	0	0	0.503647
comp10154_c0_seq1	0	0	0	0	1.18221	0	0	0	0.418032	0	0
comp1015523_c0_seq1	0	0	1.29859	0	0	0	0	0	0	0	0
comp1015534_c0_seq1	0.712993	0	1.01417	0	0	0	0	0	0	0	0
comp10155_c0_seq1	0	0	2.54092	0	0.294485	0	0	0	0	0	0
comp1015602_c0_seq1	0	0.872763	1.18891	0	0	0	0	0	0	0	0
comp1015695_c0_seq1	0	0	0	0	0	0	0	0	0	0	0
comp1015716_c0_seq1	0	0.828006	1.12794	0	0	0	0	0	0	0	0
comp1015723_c0_seq1	0	0	1.52345	0	0	0	0	0	0	0	0
comp1015727_c0_seq1	0	0	2.41868	0	0	0	0	0	0	0	0
comp1015769_c0_seq1	0.883602	0	1.25685	0	0	0	0	0	0	0	0
comp10157_c0_seq1	0	0	0	0.997438	0	0	0	0	0	0	0
comp1015822_c0_seq1	0	0	0	0	0	0	0.454066	0	0.62142	0	0.353547
comp1015835_c0_seq1	0	0	0	0	0	1.05205	0	0	0	0	0
comp1015843_c0_seq1	0	0	0	0	0	0	1.25205	0	0	0	0
comp10158_c0_seq1	0	0	0	0	2.39919	0	0	0	0.84836	0	0
comp1015945_c0_seq1	0	1.30804	0	0	1.85861	0	0	0	0	0	0
comp1015966_c0_seq1	0	0	0	0	0	0.934673	0	0	0	0	0
comp1015969_c0_seq1	0	0	3.73388	0	0	0	0	0	0	0	0
comp1016012_c0_seq1	0	0	3.14213	0	0	0	0	0	0	0	0
comp1016052_c0_seq1	0	0	1.82815	0	0	0	1.31384	0	0	0	0
comp1016073_c0_seq1	0	0	0.852102	0	0	0	1.22477	0	0	0	0
comp1016090_c0_seq1	0	0	0	0	0	0	0	0	0	0	0
comp1016092_c0_seq1	0	0	0	0	1.16532	0	0	0	0	0	0
comp1016174_c0_seq1	1.08039	0	0	0	0	0	0	0	0	0	0
comp10161_c0_seq1	0	0	0	0	0	0	0	0	0	0	0
comp1016240_c0_seq1	0	0	0	0	0	0.270563	0	0	0.207016	0.869059	1.17779
comp10162_c0_seq1	0	0	0	0	0	0	0	0	0	0	0
comp1016312_c0_seq1	0	0	3.18959	0	0	0	0	0	0	0	0
comp1016440_c0_seq1	1.20393	0	2.56874	0	0	0	0	0	0	0	0
comp1016450_c0_seq1	0	0	0	0.61394	0	0	0	0	0	0.835096	0
comp1016499_c0_seq1	0.340783	0	2.42368	0	0	0	0	0	0	0	0
comp1016537_c0_seq1	0	0	0	0	0	0	0	0	0	0.761565	0
comp1016607_c0_seq1	0	0	3.69468	0	0	0	0	0	0	0	0
comp1016615_c0_seq1	0.906259	0	0	0	0	0	0.926427	1.01459	0	0	0
comp1016642_c0_seq1	0	0	0	0	0	0	0	0	0	0	0
comp1016673_c0_seq1	0	0	0	0	0	1.03048	0	0	0.394226	0	0.448578
comp1016687_c0_seq1	0	0	0	0	0	0	0	0	0	0	0
comp1016763_c0_seq1	0	0	0	0	0	0	0	0	0	0	0.494789
comp1016769_c0_seq1	0	0	2.59718	0	0	0	0.933264	0	0	0	0
comp1016772_c0_seq1	0	0	0	0	1.05029	0	0	0	0	0	0
comp1016782_c0_seq1	1.20101	0	0	0	0	0	0	0	0	0	0
comp10167_c0_seq1	0	4.33271	0	0	0	0	0	0	0	0	0
comp1016809_c0_seq1	0	0	0	0	0	0	0	0	0	0	0.559448
comp1016814_c0_seq1	0	0	3.15622	0	0	0	0	0	0	0	0
comp1016820_c0_seq1	0	0	2.71542	0	0	0	0	0	0	0	0
comp1016821_c0_seq1	0	0	0	0	0	0	0	0	0	0	0.596745
comp1016832_c0_seq1	0	0	0	0	0	0	0	0	0	0	0.852493
comp1016951_c0_seq1	0	0	0	0	2.01413	0.930826	0	0	0	0	0
comp1017026_c0_seq1	0	0	0	0	0	0	0	0	0	0	0
comp1017065_c0_seq1	1.17814	0	0	0	0	0	0	0	0	0	0
comp1017094_c0_seq1	0	0	0	0	0	0	0	0	0	0	1.33058
comp10170_c0_seq1	0	0	0	0	0	0	0.569627	0.623833	0.389787	0	0
comp1017101_c0_seq1	0	0	3.71744	0	0	0	0	0	0	0	0
comp1017106_c0_seq1	0	0	0	0	0	0	0	0	0	0	0.480307
comp1017116_c0_seq1	0	0	0	0	0	0	0	0	0	0	0
comp1017197_c0_seq1	0	0.764313	0	0.526754	0	0	0.748268	0	0	0	0
comp1017231_c0_seq1	0	0	0.871084	0	0	0	1.87808	0	0	0	0
comp1017238_c0_seq1	0	0	0	0	0	0	0	0	0	0	0.594942
comp10172_c0_seq1	0.698894	0	0	0	0	0	0	0.782435	0	0	0
comp1017309_c0_seq1	0	0.395617	0.538925	0.545307	0	0	0	0.848337	0	0	0
comp1017315_c0_seq1	0	0	0	0	0	0	0	0	0	0	0
comp1017318_c0_seq1	1.18377	0	0	0	0	0	0	0	0	0	0
comp1017339_c0_seq1	0	0	2.61649	0	0	0	1.88041	0	0	0	0
comp10173_c0_seq1	0	0	0	0	0	1.8315	1.02395	0	0	0	0
comp1017419_c0_seq1	0	0	0	0	0	0	1.50098	0	0	0	0
comp1017439_c0_seq1	0	0	0	0	0	0	0	0	0	0	0
comp10174_c0_seq1	0	0	0	0	0	0	0	0	0	0	0
comp1017535_c0_seq1	0	0	0	0	0	0	0	0	0	0	0.743116
comp1017638_c0_seq1	0	0	0	0	0	0	0	0	0	0	0
comp1017651_c0_seq1	0	0	1.35353	0	0	0	0	0	0	0	0.757407
comp1017661_c0_seq1	0	0	0	0	0	0	0	0	0	0	0
comp1017709_c0_seq1	0	0	0.620667	0.314008	0	0	0.446057	0	0	0.854242	0
comp1017744_c0_seq1	0	0	0	0	0	0	0	0	0	0	0
comp1017752_c0_seq1	0	0	3.9102	0	0	0	1.12406	0	0	0	0
comp1017797_c0_seq1	0	0	0	0	0.82955	0	0	0	0	0	0
comp10177_c0_seq1	0	0.290921	0	0.200499	0.826747	0.254719	0.284814	1.8715	0.974467	0.272723	0
comp1017816_c0_seq1	0	0	0.956299	0	0	0	0	0	0	0	0
comp1017844_c0_seq1	0	0	0	0	0	0	0	0	0	0	1.71738
comp1017868_c0_seq1	0	0	0	0	2.83237	0	1.1709	0	0	0	0.455847
comp1017882_c0_seq1	0	0	3.43894	0	0	0	1.64765	0	0	0	0
comp1017898_c0_seq1	0	0	0	0	0	2.29247	0	0	0	0	0.66529
comp10178_c0_seq1	0	0	0	0	0	0.673187	0	0	0	0	0.586089
comp1017916_c0_seq1	0.647666	0	0	0	0	0	0	0.725084	0.453051	0	0
comp1017974_c0_seq1	0	0	0	0	0	0	0	0	0	0	0
comp10179_c0_seq1	0.432532	0	0	0.311263	0.427827	0.395438	0	0.484234	0.302562	0	0.344276
comp1017_c0_seq1	0	2.0918	0	0	0	0	0	0	0	0	0.797271
comp101800_c0_seq1	0.446586	0	1.27046	0.321377	0.883455	0	0	0	0.312392	0.437144	0
comp1018040_c0_seq1	0	0	0	0	0	0	0	1.40958	0.44037	0	0
comp10180_c0_seq1	0	0	0	0	0	0	0	0	0	0	0
comp1018147_c0_seq1	0	0	3.25097	0	0	0	0	0	0	0	0.454794
comp1018159_c0_seq1	0	0	0	0	0	0.834652	0	0	0	0.893645	0
comp1018195_c0_seq1	0	0	2.793	0	0	0	0	0	0	0	0
comp101819_c0_seq1	9.58074	0	0	10.1391	4.45954	0.515241	0.576115	8.83314	8.67298	0	0
comp1018227_c0_seq1	0	0	3.04252	0	0	0	0	0	0	0	0
comp1018269_c0_seq1	0	0	0	0	0	0	0	0	0	0	1.54452
comp10182_c0_seq1	1.07103	0	0	1.79841	0	0	0	1.19906	0.249734	0	0
comp1018326_c0_seq1	0	0	0	0	0	0	0	0	0	0	0
comp10183_c0_seq1	0	0.404918	2.75798	0.279064	0	0	0	0	0	0	0.925984
comp1018440_c0_seq1	0	0	1.51038	0	0	0	1.08547	0	0	0	0
comp1018492_c0_seq1	0	0	0	0.44847	0	0	0	0	0.435933	0	0
comp1018525_c0_seq1	0	0	2.98236	0	0	0	0	0	0	0	0.834431
comp1018545_c0_seq1	0	0	0	0	0	0	0	0	0	0	0
comp101857_c0_seq1	0.284705	4.16194	36.8522	0.204882	0	0	0.291041	0	0	0	26.287
comp10185_c0_seq1	0	0	0	0	0	0	0	0	0	0	0.631173
comp1018615_c0_seq1	0	0.65402	0.890932	0	0	0	0	0	0	0	0.498546
comp1018622_c0_seq1	0.813844	0	0	0.585667	0	0	0	0	0	0	0
comp101864_c0_seq1	0	0	0	0	0	0	0.752722	0	0	0	0
comp1018667_c0_seq1	0	0	3.26859	0	0	0	0	0	0	0	0.609677
comp10186_c0_seq1	0	0	0	0	0	0	0	0	0	0	2.3726
comp1018737_c0_seq1	0	0	0	0	0.559993	0	0	0.633826	0	0	0
comp1018752_c0_seq1	0	0	0	0	0	0	1.05381	0	0	0	0
comp1018869_c0_seq1	0	1.67209	1.13889	0	0	0	0	0	0	0	0
comp10188_c0_seq1	0	0	0	0	0	0	0	0	0	0	0
comp1018918_c0_seq1	0	0	0	0	0	1.52832	0	0	0.58468	0	0
comp1018922_c0_seq1	0	0	0	0	0	0	0	0	0	0	0
comp1018947_c0_seq1	0	0	1.66391	0	0	0	0	0	0	0	0.465546
comp1018969_c0_seq1	0	0	1.05999	0	0	0.681297	1.52358	0	0	0	0
comp1019014_c0_seq1	0	0	0	0	0	0	0	0	0	0	0.955951
comp101905_c0_seq1	0	1.12811	0	1.55496	0	0	0	0	0.755744	0	0.859938
comp10190_c0_seq1	0	0	4.12404	0	0	0	1.31726	0	0	0	0.256414
comp1019118_c0_seq1	0	0	0	0	0	0.771982	0	0	0.590667	0	0
comp1019126_c0_seq1	0	0	1.03811	0	0	0	0	0	0	0	0
comp1019168_c0_seq1	1.70627	0	0	0	0	0	0.872119	0	0	0	0
comp1019200_c0_seq1	0	0	2.89248	0	0	0	0	0	0	0	1.07905
comp1019201_c0_seq1	0	0	0	0	0	0	0	0	0	0	0.609677
comp1019234_c0_seq1	0	0	0	0	0	0	0.714448	0	0	0	0
comp1019236_c0_seq1	0	0	0.77858	0	0.54141	0	0	0	0.382888	0	0
comp1019249_c0_seq1	0	0	2.19264	0	0	0	0.787896	0	0	0	0
comp1019270_c0_seq1	0	0	4.22302	0	0	0	0	0	0	0	0
comp1019333_c0_seq1	0	0	0.710945	0	0.494378	0.456951	0	0	0	0.489248	0
comp1019365_c0_seq1	0	0	0	0	0	0	0	0	0	0	1.45333
comp1019397_c0_seq1	0	0	0	1.29958	0	0	0	0	0	0	0
comp10193_c0_seq1	0	0.802291	1.09291	0	0.759991	0.702456	0	0	1.07494	0	0
comp1019438_c0_seq1	0	0	3.21386	0	0	0	0	0	0	0	0
comp1019466_c0_seq1	0	0	3.75179	0	0	0	0	0	0	0	0
comp1019478_c0_seq1	0	0	0	0	0	0	0	0	0	0	0
comp1019481_c0_seq1	0	0	0	0	0	0	0	0	0	0	0
comp1019500_c0_seq1	0	0	0	0	0	0	0	0	0	0	0
comp10195_c0_seq1	0	0.623502	4.2468	0	0	0	0.203471	0	0	0	0.633711
comp1019632_c0_seq1	0	0	0	0	0	0	0	0	0	1.06686	0
comp1019636_c0_seq1	0	1.10401	0	0	0	0	0	0	0	0	0
comp1019678_c0_seq1	0	0	0	0	0	0	0	0	0	0	0
comp1019721_c0_seq1	0	0	0	0.47605	0.654324	0	0	0	0	0	0
comp101974_c0_seq1	0	0.577937	0.787289	0	0.547466	0.50602	0	0	0.387171	0	0
comp1019756_c0_seq1	0	0.707775	0	0	0	0.619701	0	0	0.948303	0	0
comp1019844_c0_seq1	0	0	0	0	0	0	0.541573	0	0	0	0
comp1019874_c0_seq1	0	0	4.04503	0	0	0	0	0	0	0	0
comp10198_c0_seq1	0	0.376586	0.513	0	0	0	0	0	0	0	1.72238
comp1019915_c0_seq1	0	0	0	0	0	0	0	0	0	0	0
comp1019949_c0_seq1	0	0.685246	0	0	0.649117	0	0	0	0	0	0
comp1019993_c0_seq1	0	0	0	0	0	0	0	0	0	0	0
comp10199_c0_seq1	0	0.466314	0.635231	0	0	0	2.28262	0	0	0.437144	0.355462
comp1019_c0_seq1	0.615444	0	0	0.442892	1.2175	0	0	0	0	0	0
comp101_c0_seq1	0	0	0	0	0	0.53727	1.80224	0.657914	0	0.575244	0
comp1020082_c0_seq1	0	0	0	0	0	0	0	0	0	0	0
comp10200_c0_seq1	0	0.404284	0.550732	0	0	0.707952	0	0.866923	0	0.75799	0.616356
comp1020120_c0_seq1	0	0	1.49118	0	0	0	0.535836	0	0	0	0.417216
comp1020134_c0_seq1	0	0	0.895466	0	0	0	0	0	0	0	0.501084
comp1020149_c0_seq1	0	0	0	0	0	0	0	0	0	0	0
comp1020169_c0_seq1	0	0	0	0	0	0	0	0	0	0	0
comp1020171_c0_seq1	0	0	0	0	0	0	0	0	0	1.20486	0
comp10201_c0_seq1	0	0	0	0	1.58564	0	0	1.19647	0	0	0
comp1020278_c0_seq1	0	0.875721	1.19294	0	0	0	0	0	0	0	0
comp1020305_c0_seq1	0	0	1.69191	0	0	0	0	0	0	0	0
comp1020318_c0_seq1	0	0.38329	1.04427	0	0	0	0	0	0	0	0.58435
comp1020363_c0_seq1	0	0	0.95113	0	0	0	1.36711	0	0	0	0
comp10203_c0_seq1	0.877335	0	0	0	0	0	0.89686	0	0	0	0
comp1020400_c0_seq1	0	0	0	0	0	0	0.69482	0	0	0	0
comp1020414_c0_seq1	0	0	2.80413	0	0	0	0	0	0	0	0
comp1020419_c0_seq1	0	2.0422	1.39098	0	0	0.894035	0	0	0	0	0
comp1020484_c0_seq1	0	0	3.10516	0	0	0	0	0	0	0	0
comp1020539_c0_seq1	1.23396	0	0	0.443997	0	0	0	0	0	0	0
comp1020551_c0_seq1	0	0	0	0	0	0.873323	0	0	0	0	0
comp1020553_c0_seq1	0	0	0	0	0	0.97496	0	0	0	1.04387	0
comp1020559_c0_seq1	0	0	0	0	0	0	0	0	0	0	0
comp1020560_c0_seq1	0.725538	0	0	0	0	0.663316	0	0	0	0	0
comp1020573_c0_seq1	0	0	0	0.589545	0	0	0	0	0	0	0
comp1020611_c0_seq1	0	0	0	0	0	0	0	0	0	0	1.79841
comp1020649_c0_seq1	0	0	1.4002	0	0	0	0	0	0	0	0.52235
comp1020671_c0_seq1	0	0	0	0	0	0	0	0	0	0.968711	0
comp1020690_c0_seq1	0	0	0	0	1.34092	0	0	0	0	0	0
comp102076_c0_seq1	0	0	0	0	0	0	0	0	0	0	0
comp1020773_c0_seq1	0	0	3.06682	0	0	0	0	0	0	0	0
comp1020791_c0_seq1	0	0	0	0	0	0	0	0	0	0	0
comp10207_c0_seq1	0	0	3.33045	0	0	0	0	0	0	0	0
comp1020824_c0_seq1	0	0	0	0	0	0	0	0	0	0	0
comp1020854_c0_seq1	0	0	0	0	0	0.618008	0	0	0	0	0
comp1020866_c0_seq1	0	0	0	0	0	0	0	0	0	0	0
comp1020897_c0_seq1	0	0.9898	0	0	0	0	0.969021	0	0	0	0
comp10208_c0_seq1	0	0.55024	4.12258	0	0	0	0.269345	0	0	0	0.419437
comp1020917_c0_seq1	0	0	2.40217	0	0	0	0	0	0	0	0.672102
comp1020974_c0_seq1	0	1.24201	0	0	0	0	0	0	0	0	0
comp10209_c0_seq1	0	0.562827	3.83353	0	0	0	0	0	0	0	0.429032
comp1020_c0_seq1	0	0	0	0	0	1.69431	0	0	0.648185	0	0
comp1021012_c0_seq1	0	0	0.744013	0	0	0	0	0	0	0	0
comp1021047_c0_seq1	0	0	0	0	0	0	0	0	0.569294	2.38991	0
comp1021054_c0_seq1	1.08513	0	1.5435	0	0	0	0	0	0	0	0
comp1021070_c0_seq1	0	0	0	0	0	0	0	0.824351	1.03015	0	0
comp1021072_c0_seq1	0	0	0	0	0	0	0	0	0	0	0
comp1021084_c0_seq1	0.747458	0	1.0632	0	0	0	0	0	0	0	0
comp10210_c0_seq1	0	0.555565	0.756813	0.382888	0.526273	0	1.63171	0.59566	0	0.520812	0
comp1021114_c0_seq1	0	0	1.90569	0	0	0	0	0	0	0	0
comp1021150_c0_seq1	0	0	0	0	0	0	0	0	0	0	0
comp1021193_c0_seq1	0	0.93941	1.2797	0	0	0	0	0	0	0	0
comp1021194_c0_seq1	0	0	0	0.638146	0	0	0.906504	0	0	0	0
comp10211_c0_seq1	0	0	0	0	0	0	0	0	0	0	0
comp102128_c0_seq1	0	0.517711	0.705247	0.713598	0.98083	0.453288	0	0.555074	0.346824	0	0.394641
comp1021299_c0_seq1	0	0	3.65629	0	0	0	1.31384	0	0	0	0
comp1021319_c0_seq1	0	0	0	0	0	0	0	0	0	0	0
comp1021337_c0_seq1	0.644293	0	0	0.463653	0	0	0	0	0.450691	0	0
comp1021361_c0_seq1	0	0	0	0	0	0	0	0	0	0	0
comp1021365_c0_seq1	0	0	1.32799	0	0	0	0.954394	0	0	0	0
comp102142_c0_seq1	0	0	0	0	0	0	0	0	0	0	0
comp1021449_c0_seq1	0	0	1.03505	0	0	0	0.743866	0	0	0	0
comp102146_c0_seq1	1.55115	4.04918	4.41276	3.90689	3.06855	3.54531	4.75701	6.07797	2.71262	3.03671	1.85197
comp10214_c0_seq1	0	0	1.51689	0	0	0	0.272537	0	0	0	0.636614
comp1021538_c0_seq1	0	0	0	0	0	0	0	0	0	0	2.35839
comp102153_c0_seq1	0	0	1.72509	0	1.19959	0	2.47955	0	0	9.49717	8.6879
comp1021552_c0_seq1	0	0	1.21771	0	0	0	0	0	0	0	0
comp1021589_c0_seq1	0.962679	0	0	0	0	0	0	0	0	2.82698	0
comp1021617_c0_seq1	0	0	1.69191	0	0	0	0	0	0	0	0
comp1021626_c0_seq1	0	0	0	0	0	0	2.29922	0	0	0	0
comp1021633_c0_seq1	0	0	0	0.726705	0	0	1.0323	0	0	0.98848	0
comp1021638_c0_seq1	2.22891	0	0	0	0	0	0	0	0	0	0
comp1021650_c0_seq1	0	0	1.5503	0	0	0	1.11416	0	0	0	0
comp1021653_c0_seq1	0	0	1.36933	0	0	0	0.492052	0	0	0	0
comp1021654_c0_seq1	0	0	0	0	0	0	0	0	0	0	0
comp1021660_c0_seq1	0	0.560386	0	0.38621	0	0	0	0	0	0	0
comp1021718_c0_seq1	0	0	0	0	0	0	0	0	0	0	0
comp1021719_c0_seq1	0	0	0	0	0	0	0	0	0	0	0
comp1021748_c0_seq1	0	0	0	0	0	0	0	0	0	0	0
comp1021754_c0_seq1	0	0	1.70834	0	0	0	0	0	0	0	0
comp1021803_c0_seq1	0	0	2.81534	0.712171	0	0	0	0	0	0	0
comp1021831_c0_seq1	0	0	1.30825	0	0	0	0.940203	0	0	0	0.366033
comp1021843_c0_seq1	0	0	0	0	1.14891	0	0	1.30038	0.812513	0	0
comp1021851_c0_seq1	0	0	1.27507	0	0	0	0	0	0	0	0
comp10218_c0_seq1	0	0	0	0	0	0	0.950806	0	0	0	0
comp1021903_c0_seq1	0	0	1.05681	0	0	0	0	0	0	0	1.77411
comp1021910_c0_seq1	0	0	3.42777	0	0	0	0	0	0	0	0
comp1021951_c0_seq1	0	0	2.72102	0	0	0	0.651842	0	0	0	0
comp1021958_c0_seq1	0	0	0	0	0	0	0	0	0	0	0
comp1021976_c0_seq1	0.889959	0	0	0	0.880277	0	0	0	0	0	0
comp1021_c0_seq1	0	0	3.61869	0	0	0	0	0	0	0	0
comp1022000_c0_seq1	0	0	3.30957	0	0	0	0	0	0	0	0.617322
comp1022013_c0_seq1	0	0	0	0	0	0	0	0	0	0	1.49944
comp1022098_c0_seq1	0	0	1.04427	0	0	0	0	0	0	0	0
comp1022110_c0_seq1	0	0	2.10729	0	0	0	0.757229	0	0	0	0
comp1022113_c0_seq1	0	1.29493	0	0	0	0	0	0.69419	0	0	0
comp1022126_c0_seq1	0	1.09003	0	0.751235	0	0	0	0	0	0	0
comp1022131_c0_seq1	0	0	0	1.77157	0	0	0	0	0	0	0
comp1022146_c0_seq1	0	1.02515	0	0	0	0	0	0	0	0.961023	0
comp1022147_c0_seq1	0	0	2.5197	0	0	0	0	0	0	0	0
comp1022196_c0_seq1	0	0	0	0	0	0	0	0.882108	0	0	0
comp1022235_c0_seq1	0.471254	0	0	0	0.466128	0	0	0	0	0.461291	0
comp1022282_c0_seq1	0	0	3.65629	0	0	0	0	0	0	0	0
comp10222_c0_seq1	0	0	3.90297	0	0	0	0	0	0	0	0.728007
comp1022330_c0_seq1	0	0	1.69191	0	0	0	0	0	0	0	0
comp1022339_c0_seq1	0	0	2.88457	0	0	0	0	0	0	0	0
comp10223_c0_seq1	0	0	0	0.16593	0.228068	0	0	0	0	0	0
comp1022405_c0_seq1	0	0	1.29382	0	0	0	0	0	0	0	0
comp1022436_c0_seq1	0	0	0	0	0	0	0	0	0	0	0
comp1022486_c0_seq1	0	0	0	0	0	0	0	0	0	0	0
comp1022489_c0_seq1	0	0	3.3516	0	0	0	0	0	0	0	0
comp1022491_c0_seq1	0	0	0	0	0	0	0	0	0	0	0
comp1022495_c0_seq1	0.652793	0	0.928544	0.46977	0	0	0	0.730823	0	0	0
comp10224_c0_seq1	0	0	0	0.798398	0	0	0	0	0	0	0
comp1022509_c0_seq1	0	0	0	0	0	0	0	0	0	0	0
comp1022511_c0_seq1	0	0	0	0.559883	0	0	0	0	0	0.761565	0
comp1022530_c0_seq1	0	0	0	0	2.24511	0	0	0	0	0	0
comp1022545_c0_seq1	0	0	1.15383	0	0	0	0.829228	0	0	0	0
comp1022594_c0_seq1	0	0	0	0	0.616416	0	0.637064	0	0	0	0
comp10226_c0_seq1	0.111496	0.465683	3.48905	0	0	0	0	0	0	0	0.621217
comp1022715_c0_seq1	0	0	0.958905	0	0	0	0	0	0	0	0.268291
comp1022740_c0_seq1	0	0	2.06404	0	0	0	0	0	0	0	0
comp10227_c0_seq1	0	0.982273	0	0	0.930483	0	0	0	0	0	0
comp1022800_c0_seq1	0	0	3.23851	0	0	0	0	0	0	0	0
comp1022835_c0_seq1	0.504915	0.52722	0.7182	0	0.998845	0	1.0323	0	0.353195	0	0
comp10228_c0_seq1	0	0	2.82539	0	0	0	1.57931	0	0	0	0
comp10229_c0_seq1	0	0.894676	0	0	5.29691	0	0	0	0	0	0
comp1023029_c0_seq1	0	0.768862	2.09475	0	0	0	0	0	0	0	0.586089
comp1023070_c0_seq1	0	0	0	0	0	0	0	0	0	0	0
comp1023097_c0_seq1	0	0	0	0	0	0	0	0	0	0	0
comp1023115_c0_seq1	0	0	2.40217	0	0	0	0	0	0	0	0.672102
comp1023194_c0_seq1	0	0	0	0	0	0	0	0	0	0	0
comp10231_c0_seq1	0	1.08318	0	0	0	0	0	0	0	0	0
comp102325_c0_seq1	0	0.324138	0	0	0.307048	1.41901	1.26933	0.347531	0	1.82317	0.494168
comp1023288_c0_seq1	0	0	0	0	0	0	0	0	0	0	0
comp1023359_c0_seq1	1.12458	0	0	0	0	0	2.29922	0	0	0	0
comp1023429_c0_seq1	0	0	1.91781	0	0	0	0	0	0	0	0
comp1023500_c0_seq1	0	0	0	0	0	0	0	0.821905	1.02709	0	0
comp1023563_c0_seq1	0	0	1.04427	0	0	0	0	0	0	0	0.58435
comp1023702_c0_seq1	0	0	0	0	0	0	0	0	0	0	0.48865
comp1023728_c0_seq1	0	0	0	0	0	0	0	0	0	0	0
comp1023738_c0_seq1	0	0	0	0	0	0	0	0	0	0	0
comp10237_c0_seq1	0	0	0	0.251828	0.346135	0.31993	0.357729	0.391771	0.244788	0.342543	0
comp1023808_c0_seq1	0	0	1.83929	0	0	0	0	0	0	0	1.02923
comp1023946_c0_seq1	0	0	0	0	0	0	0	0	0	0	1.1792
comp1023947_c0_seq1	0	0	1.51038	0	0	0	0	0	0	0	0
comp1023976_c0_seq1	0	0	0	0	0	0	0	0	2.16332	0	0
comp1023_c0_seq1	0	0.771733	0.262822	0.664835	0.182761	0.33785	0.755533	0	0	0.723458	0.294139
comp1024019_c0_seq1	0	0	1.23915	0	0	0	0	0	0	0	0
comp10240_c0_seq1	0	0.503582	0	0.694124	0	0	0	0	0	0	0
comp1024148_c0_seq1	0.962679	1.00521	0	0	0	0	0	0	0	0	0
comp1024162_c0_seq1	0	0	0	0	0	0	0	0	0	0.51637	0
comp1024211_c0_seq1	0	0	0	0	0	0	0.691023	0.756781	0	0.661688	0
comp1024254_c0_seq1	0	0.550827	0	0	0	0.482283	0	0	0	0	0
comp1024283_c0_seq1	0	0	1.94968	0	0	0	0	0	0	0	0
comp10242_c0_seq1	0	0	0.985765	0.498719	2.05645	0.633588	0	0.77586	0	0	1.10323
comp1024330_c0_seq1	0	0	0	0	0	0.761585	0	0	0	0	0
comp1024348_c0_seq1	0	0	2.06202	0	0	0	0	0	0	0	1.53848
comp10243_c0_seq1	0.13669	0	3.8886	0	0	0	1.25759	0	0	0	0
comp1024493_c0_seq1	0	0	0	0	0	0	0	0	0	0	0
comp1024585_c0_seq1	0	0	0	1.41867	0	0	0	0	0	0	0
comp1024586_c0_seq1	0	0	0	0	2.36442	0	0	0	0	0	0
comp1024587_c0_seq1	0	0	0	0	0	0	0	0	0	0	0.955951
comp1024588_c0_seq1	0	1.32481	0	0	0	0	0	0	0	0	0
comp10245_c0_seq1	0	1.04802	0	0	0	0.91761	0	1.12366	0	1.96493	0.399444
comp1024623_c0_seq1	0	0	0	0	0	0	0	0	0.752458	0	0
comp1024664_c0_seq1	0	0	0	0	0	0	0	0	0	0	1.85779
comp1024678_c0_seq1	0	0	0	0	2.35872	0	0	0	0	0	0
comp1024691_c0_seq1	0	0	0	0	0	0	0	0	0	0	0
comp1024701_c0_seq1	0	0	6.69046	0	0	0	0	0	0	0	0
comp1024726_c0_seq1	0	0	0	0.635867	0	0	0	0	0	0	0.703307
comp10247_c0_seq1	0	0	0	0	0	0	1.74424	0	0	0	0
comp1024832_c0_seq1	0	0	0	0	0	0	0	0	0	0	0
comp1024854_c0_seq1	0	0	0	0	0	0	0	0	0	0	0
comp1024941_c0_seq1	0	0	0	0	0.611793	0	0	0	0	0	0.492315
comp1024943_c0_seq1	0	0	0	0	0	0	0	0	0	0	2.36548
comp1024991_c0_seq1	0	0	1.04427	0	0	0	0	0	0	0	0
comp10249_c0_seq1	0	0	0	0	0	0	0	0	0	0	0
comp1024_c0_seq1	0	0	9.60248	0	0	0	0	0	0	0	0
comp1025008_c0_seq1	0	0	2.80041	0	0	0	0	0	0	0	0
comp1025051_c0_seq1	0	0	0	0	0	0	0	0	0	1.18135	0
comp1025088_c0_seq1	0	0.600785	0.818414	0	0	0	0	0	0	0	0
comp1025098_c0_seq1	0	0	5.43503	0	0	0	0	0	0	0	0
comp1025109_c0_seq1	0.880458	0	0	0.633604	0.870879	0.804949	0.900052	0	0	0	0
comp1025131_c0_seq1	0	0	0	0	0	0	0	0	0	0	0
comp1025137_c0_seq1	0	0	0	0	0	0	0	0.70122	0	0	0
comp10251_c0_seq1	0	0	1.28908	0	0	0	0	0	0	0	0
comp1025216_c0_seq1	0	0	0	0.5252	0	0.667229	0.746061	0	0	0	0
comp1025242_c0_seq1	0	0	0	0	0	0	0	0	0	0	0
comp1025342_c0_seq1	0	0	0	0	0	0	0.991822	0	0	0	0.772258
comp10253_c0_seq1	0	0	0	0	0	0	0	0	0.749201	0	0
comp1025431_c0_seq1	0	0	0	1.86107	0	0	0	0	0	0	0
comp1025447_c0_seq1	0.616979	0	2.6328	0	0	0	0	0	0	0	0
comp1025455_c0_seq1	0	0	0	1.8106	0.82955	0	0	0	0	0	0
comp1025477_c0_seq1	0	0	2.49587	0	0	0	0.44843	0	0	0	0
comp1025487_c0_seq1	0	0	0	0	0	0	0.778199	0	0	0	0
comp1025494_c0_seq1	0	0	2.646	0	0	0	0	0	0	0	0
comp10254_c0_seq1	0	0	0	0	0	0	0.943711	0	0	0.903648	0.734798
comp1025546_c0_seq1	0	0.956806	0	0	0	0	0	0	0	0	0
comp1025587_c0_seq1	0	0	0	0.687424	0	0	0	0	0	0	0.760331
comp1025642_c0_seq1	0	0.543869	0	0	0	0	0.532452	0	0.364348	0	0
comp1025687_c0_seq1	0	0	2.53787	0	0	0	0	0	0	0	0
comp10256_c0_seq1	0	0	2.67618	0	0	0	0	0	0	0	0.748767
comp1025734_c0_seq1	0	0.872763	1.18891	0	0	0	0	0	0	0	0
comp1025739_c0_seq1	0	0	0	0	0	0	0	0	0	0	0
comp1025752_c0_seq1	0	0	0	0	0.821198	0	0	0	0	0	0
comp1025860_c0_seq1	0	0	2.69462	0	0	0	0.774623	0	0	0	0
comp1025928_c0_seq1	0	0	3.71417	0	0	0	0	0	0	0	0
comp1025953_c0_seq1	0	0	1.14631	0	0	0	0	0	0	0	0
comp1025969_c0_seq1	0	0	0	0	0	0	0	0	0	0	0
comp1026058_c0_seq1	0	0	5.19436	0	0	0	0	0	0	0	0
comp10260_c0_seq1	0	0	0.600031	0.303568	0	0.385662	0.215613	0.236131	0.147541	0	0
comp102614_c0_seq1	0	0	0	0	0	0	0	0	0	0	0
comp1026161_c0_seq1	0	0.895451	1.82973	0	0	0	0	0	0	0	0.682585
comp1026183_c0_seq1	0	0	0	1.29486	0	0	0	0	0	0	0
comp1026193_c0_seq1	0	0	0	0	0	0	0	0	0	0	0
comp1026197_c0_seq1	0	0	0	0	0	0	0	0	0	0	0
comp1026285_c0_seq1	1.08039	0	0	2.33244	0	0	0	0	0	0	0
comp1026329_c0_seq1	0	0	1.51038	0	0	0	0	0	0	0	0
comp1026422_c0_seq1	0	0	0	0	0	0	0	0	0	0	0
comp1026485_c0_seq1	0	0	5.08185	0	0	0	0	0	0	0	0
comp1026507_c0_seq1	0.985692	0	0	0	0	0	0	0	0	0	0
comp1026569_c0_seq1	0	0	4.1895	0	0	0	0	0	0	0	0
comp1026570_c0_seq1	0	0	0	0.805623	0	0	0	1.25331	0	0	0
comp10265_c0_seq1	0	0	2.84789	0	0	0	1.16955	0.32021	0	0	0
comp1026609_c0_seq1	0	1.23607	0	0	0	0	0	2.65054	0	0	0
comp1026625_c0_seq1	0	0	0	0	0	0	1.25828	0	0	0	0
comp1026634_c0_seq1	0	0	0.824164	0	0	0	0.592306	0	0	0	0
comp1026638_c0_seq1	0	0	0	0	0	0.736778	0	0	0	0	0
comp1026647_c0_seq1	0.649366	0	3.69468	0	0	0	0.663818	0	0	0	0
comp1026656_c0_seq1	0	0	0	0.726705	0	0	0	0	0	0	0.401889
comp1026672_c0_seq1	0	0	1.51038	0	0	0	0	0	0	0	0
comp1026704_c0_seq1	0	1.9571	0	0	0	0	0	0	0	0	0
comp1026760_c0_seq1	0	0	1.38188	0	0	0	0	0	0	0	0
comp1026767_c0_seq1	0	0	0	0	0	0	1.00763	0	0	0	0
comp1026819_c0_seq1	0	0	0	0.338484	0	0	0.480826	0	0	0	0.374384
comp1026917_c0_seq1	0	0	0	0	0.781844	0	0	0	0	0	0
comp102695_c0_seq1	0	0	0	0.81298	1.11743	0	0	0	0	0	0
comp1026_c0_seq1	0	0.361311	0	0	0	0	0.353727	0	0	2.03226	0.826262
comp1027002_c0_seq1	0	0	0	0	0	0	0	0	0	0	0
comp1027035_c0_seq1	0	0	3.20898	0	0	0	0	0	0	0	0
comp1027055_c0_seq1	0	0	0	1.26721	0	0	0	0	0	0	0
comp1027057_c0_seq1	0.390234	0	2.77538	0	0	0	1.19676	0	0	0	0
comp10270_c0_seq1	0	0	5.5566	0	0	0	0	0	0	0	4.14581
comp1027112_c0_seq1	0	0	2.83805	0	0	0	0	0	0	0	0
comp1027123_c0_seq1	0	0	0	0	1.5106	0	0	0	0	0	0
comp1027214_c0_seq1	0	1.21857	0	0	0	0	0	0	0	0	0
comp1027268_c0_seq1	0.899668	0	0	0	0	0	0	0	0	0	0
comp1027319_c0_seq1	0	0	0	0	0	0	0	0.771537	0	0.67459	0
comp102735_c0_seq1	2.41646	0	35.6942	0.133766	0	0.16994	14.2514	0	0	0	0.591813
comp10273_c0_seq1	0	0	2.53178	0	0	0	0	0	0	0	1.77092
comp1027408_c0_seq1	0	0	1.323	0	0	0	1.58468	0	0	0	0
comp1027428_c0_seq1	0	0	0.94348	0	0	0	0	0	0	0	0
comp1027455_c0_seq1	0	0	0	0	0	0	0	0	0	0	0
comp1027469_c0_seq1	0	0	0	0.329099	0.452342	0	0	0	0	0	0
comp1027477_c0_seq1	0	0	0	0	0	0	0	0	0	0	0
comp1027491_c0_seq1	0	0	0	1.43006	0	0	0	1.11238	0	0	0
comp10274_c0_seq1	0	0.932627	1.27046	0	0	0.816573	0.913049	0	0	0	0
comp1027503_c0_seq1	0	0	0	0	0	0	0	0	0	0	0
comp1027700_c0_seq1	0	0	1.50392	0	0	0	0	0	0	0	0
comp1027742_c0_seq1	0	0	0	0	1.12256	0	0	0	0	0	0
comp10277_c0_seq1	0	0	0	0.989126	0	0	0	0	0	0	0
comp10278_c0_seq1	0	0	0	0	0.74837	0	0	0	0	0	0.60222
comp1027932_c0_seq1	0.862051	0	0	0.620358	0	0	0	0	0	0	0
comp1027939_c0_seq1	0	0	0	0	0	0	0	0	0	0	0
comp1027949_c0_seq1	0	0	2.87867	0	0	0	0.517208	0	0	0	0
comp1027_c0_seq1	0.154534	1.29088	1.31887	0.111207	0.611411	0.423843	0.473919	0.173006	0.108098	0.302533	0.738011
comp1027_c1_seq1	0.397125	0.414667	0	0	0	0	0.811925	0	0	0	0.316093
comp1028036_c0_seq1	0	0	2.55013	0	0	0	0	0	0	0	0
comp1028044_c0_seq1	0	0.434912	0	0	0	0.380793	0	0.4663	0	1.22312	0
comp1028081_c0_seq1	0	0	0	0	0.78941	0.729648	0	0.89349	1.11655	0	0
comp1028089_c0_seq1	0.566152	0	0	1.22226	0	0	0	0	0	0	0
comp1028096_c0_seq1	0	0	0	0	1.18507	0	0	0.670658	0.419044	0	0
comp1028104_c0_seq1	0	0	0	0	0	0	0	0.738618	0	0	0
comp1028111_c0_seq1	0	0	1.1172	0	0	0	0	0	0	0	1.25032
comp1028154_c0_seq1	0	0	1.61801	0	0	0	0	0	0	0	0
comp1028184_c0_seq1	0	0	2.4696	0	0	0	0	0	0	0	0
comp1028201_c0_seq1	0	0	0	0.712171	0.978868	0	0	0	0	0	0
comp1028230_c0_seq1	0	0	1.01417	0	0	0	0	0	0	0	0
comp1028245_c0_seq1	0	0.579233	1.57811	0	0	0	0	0	0	0	0.883075
comp1028260_c0_seq1	0	0	0	0.814841	1.11999	0	0	0	0	0	0
comp1028283_c0_seq1	0	0	1.31313	0	0	0	0.943711	0	0	0	0
comp1028348_c0_seq1	0	0	1.71667	0	0	0	0	0	0	0	0
comp1028558_c0_seq1	0	0	0	0	0	0	0	0	0	0	0
comp1028653_c0_seq1	0	0	0.856248	0	0	0	0	0	0	0	0.479138
comp10286_c0_seq1	0	0	0	0	0	0	0	0	0	0	0
comp1028720_c0_seq1	0	0	0	0	0	0	0	0	0	0	0
comp1028784_c0_seq1	0	0	0	0	0.913124	0	0	0	0	0	0
comp1028791_c0_seq1	0	0	0.678069	0	0	0	0	0	0	0	0.758866
comp10287_c0_seq1	0	0.337256	0.459423	0.464863	0.319474	0.295288	1.3207	0	0	0.632318	0.257083
comp1028845_c0_seq1	3.26972	0	0	0	0	0	0	0	0	0	0
comp1028880_c0_seq1	1.09959	0	0	0	1.08763	0	0	0	0	0	0
comp10288_c0_seq1	0	0.220425	3.00271	0	0	0	0	0	0	0	0.672102
comp1028922_c0_seq1	0	0	4.79616	0	0	0	0	0	0	0	0
comp1028932_c0_seq1	0	0	2.86112	0	0	0	0	0	0	0	0
comp1028955_c0_seq1	0	0	0	0	0	0	0	0	0	0	0
comp1028970_c0_seq1	0	0	0	0	0	0	0	0	0	0	0
comp1028994_c0_seq1	0.296298	0	1.26438	0	0	0	1.51446	0	0	0	0
comp1028996_c0_seq1	0	0	0	0	0	0	0	0	0	0	0
comp1029023_c0_seq1	0	0	3.26455	0	0	0	0	0	0	0	0
comp1029074_c0_seq1	0	0	0	0	0.579898	0	0.599324	0	0.410107	0.573881	0
comp10290_c0_seq1	0	0.842589	2.29562	0	0.159633	0	0	0	0	0	0.385373
comp1029123_c0_seq1	0	0	0	0	0	0	0	0	0	0	0
comp1029172_c0_seq1	0.893172	0	2.54092	0	0	0	0	0	0	0	0
comp1029318_c0_seq1	0	0	0	0	0	0	0	0	0	0	0
comp1029387_c0_seq1	3.18825	0	0	0	0	0	0	0	0	0	0
comp1029437_c0_seq1	0	0	0	0	0	0	0	0	0	0	1.71988
comp1029449_c0_seq1	0	0	0	0	0	0	0	0	0	0	0
comp10294_c0_seq1	0.700874	0	0	0.50437	0	0	0	0	0	0	0
comp1029509_c0_seq1	0	0	0	0	1.07805	0	0	0	0	0	0
comp1029559_c0_seq1	0	0	2.26314	0	0	0	0	0	0	0	0
comp1029566_c0_seq1	0	0	0	0.80745	0	0	0	0	0	0	0.446544
comp10295_c0_seq1	0.406254	0	1.15572	0	0.401834	0.371413	0	0	0	0	0
comp1029625_c0_seq1	0	0	0	0	0	0	0	0	0	0	0
comp1029629_c0_seq1	0.624769	0.652368	0	0	0	0	0.638673	0	0	0	0
comp102970_c0_seq1	1.81252	0	0	0	0	0	0	0	0	0	0
comp1029724_c0_seq1	0	0.361818	0.985765	0	0	0	0	0	0	0	0
comp1029737_c0_seq1	0	0	1.44822	0	0	0	0	0	0	0	0
comp1029832_c0_seq1	0	0	0	0	0	0.946405	0	0	0	0	0
comp1029898_c0_seq1	0	0	0	0	0	0	0.739516	0.809889	0	0	0.575807
comp10298_c0_seq1	0	0.152592	1.8708	0	0	0	0	0	0	0	0.814224
comp1029921_c0_seq1	0	0	0	0	0	0.748976	0	0	0	0.801913	0
comp1029935_c0_seq1	0	0	1.16529	0	0	0	1.67493	0	0	0	0
comp1029942_c0_seq1	0	0	0	0.942025	0	0	0	0	0.457845	0	0
comp1029959_c0_seq1	1.52095	0	1.44229	0	0	0	0	0	0	0	0
comp1029961_c0_seq1	0	0	1.23915	0	0	0	0	0	0	0	0
comp1029988_c0_seq1	1.01814	0	2.89644	0	0	0	0	0	0	0	0
comp10299_c0_seq1	0.644293	0	0.916453	0.927306	0	0	0	0	0	0	0
comp1029_c0_seq1	0	0	0.579766	0	0	0.372637	0	0	0	0	0
comp1030032_c0_seq1	0	0	1.28908	0	0	0	0	0	0	0	2.16402
comp1030089_c0_seq1	0	0	3.04691	0	0	0	0	0	0	0	0
comp10300_c0_seq1	0	0	5.01716	0	0	0	0	0	0	0	0
comp1030141_c0_seq1	0	0	1.83291	0	0	0	0.658632	0	0	0	0
comp1030172_c0_seq1	0	0	0	1.23641	0.849712	0	0	0	0	0	0
comp1030199_c0_seq1	0	0	0	0	0	0	0	0	0	0	0
comp10301_c0_seq1	1.67924	0	0	0.805623	0.553659	0	0	1.87997	0	0	0.891067
comp1030271_c0_seq1	0	0	0	0	0	0	0	0	0.676037	0	0
comp1030284_c0_seq1	0	0	0	0	0	0	0	0	0	0	0
comp10302_c0_seq1	0	0	0	0	0	0	0	0	0	0	0
comp1030323_c0_seq1	0	0	0	0	0	0	0	0	0	0	0
comp103032_c0_seq1	5.03887	4.99839	8.95922	2.53829	1.99362	3.91573	1.5453	0	0.704951	0.246617	0
comp1030358_c0_seq1	0	0	1.69599	0	0	0	0	0	0	0	0
comp1030374_c0_seq1	0	0	0	0	1.77331	0	0	0.669038	1.2541	0	0
comp10303_c0_seq1	0.176973	0	0.25173	0.636776	0.175048	0.323592	0	0	0	0.173232	0
comp1030423_c0_seq1	0	0	0	0	0	0	0	0	0	0	0
comp1030494_c0_seq1	0	0	0.680692	0.344377	0	0	1.46759	0	0	0	0
comp10304_c0_seq1	0	0	0	0.419912	0	0	0	0	0	0	0
comp1030597_c0_seq1	0	0	2.62625	0	0	0	0	0	0	0	0
comp1030674_c0_seq1	0	0	4.09207	0	0	0	0	0	0	0	0
comp1030676_c0_seq1	0	0	0	0	0	0	0.700594	0	0	0	0
comp10306_c0_seq1	0	0.285772	3.50361	0	0.270705	0	0	0	0	0	0.653515
comp1030723_c0_seq1	0	0	0	0	0	0	2.5041	0	0	0	0
comp1030737_c0_seq1	0	0	0	0	0	0	0	0	0	0	0.960614
comp1030837_c0_seq1	0	0	5.00951	0	0	0	0.900052	0	0	0	0
comp1030841_c0_seq1	0	0	3.19925	0	0	0	0	0	0	0	0.895117
comp1030843_c0_seq1	0	0	0	0	0	0	0	0	0	0	0
comp1030906_c0_seq1	0	0	0.705247	0	0	0	0	0	0	0	0
comp1030908_c0_seq1	0	0	2.81534	0	0	0	0	0	0	0	0.787703
comp1030952_c0_seq1	0	0	2.54705	0	0	0	0	0	0	0	0.475092
comp1030960_c0_seq1	0	0	0	0	0.689344	0	0	0	0	0	0
comp1030966_c0_seq1	0	0	0	0	0	0	0	0	0	0	0
comp1030_c0_seq1	0	0	8.09007	0	0	0	0	0	0	0	0
comp1030_c1_seq1	0	0	4.95078	0	0	0	0	0	0	0	0
comp1031006_c0_seq1	0	0	0	0	0	0.822512	0	0	0	0	0.716094
comp1031047_c0_seq1	0	0	0	0	0	0	0	0	0	0	0
comp1031090_c0_seq1	0	0	0	0.411184	0	0	0	0.639681	0	0	0
comp1031115_c0_seq1	0	1.25712	0	0	0	0	0.615364	0	0	0	0
comp103113_c0_seq1	0	0	0	0	0	11.5699	4.52788	0	0	0	0
comp1031152_c0_seq1	0.738533	0	0	0.531471	0	0	0.754969	0	0	0.722919	0
comp1031192_c0_seq1	0	0	1.44822	0	0	0	0	0	0	0	0
comp10311_c0_seq1	0	0	0	0.477967	0	0	0	0	0	0	0
comp1031204_c0_seq1	0	0.420061	4.00557	0	0	0	0	0	0	0	0.320205
comp1031219_c0_seq1	0	0	0	0	0	0	2.23818	0	0	0	0
comp1031299_c0_seq1	0	0.762058	2.07621	0	0	0	0	0	0	0	0.580902
comp10312_c0_seq1	0	0	1.32799	0	0	0	0	0	0	0	0
comp1031306_c0_seq1	0	0	0	0	0	0	0	0	0	0	0
comp1031317_c0_seq1	0	0	0	0	0	0	0	0	0	0	0
comp1031332_c0_seq1	0	1.02923	0	0.709333	0	0.901158	0	0	0	0	0
comp1031362_c0_seq1	0	0.717605	0	0	0	0	0	0	0	1.34543	0
comp103136_c0_seq1	0.841526	10.5444	1.197	1.81676	0.832371	1.53871	1.72051	2.82635	0	0	0.669816
comp1031373_c0_seq1	0.373729	0	2.65799	0	0	0	0.382046	0	0	0	0
comp10313_c0_seq1	0	0	0	0	0	0	1.72638	0	0	0	0
comp103141_c0_seq1	1.00165	0	0	0	0	0	0	0	0	0	0
comp1031430_c0_seq1	0	0	0	0	0	0	0	0	0	0	0
comp10314_c0_seq1	0	2.0667	0	0	0	0	0	0	0	0	0
comp1031506_c0_seq1	0	0	0	0	0	0	0	0	0	0	0
comp1031633_c0_seq1	0	0	2.28518	0	0	0	0	0	0	0	0
comp1031653_c0_seq1	0	0	0.875418	0	0	0	0.629141	0	0	0	0
comp1031776_c0_seq1	0	0	0	0	0	0.657531	0	0	0	0	0
comp10317_c0_seq1	0	0	1.3965	0	0	0	0	0	0	0	0
comp1031965_c0_seq1	0	0	0	0.855975	0	0	0	0	0	0	0
comp1032155_c0_seq1	0	0	1.60693	0	0	0	0	0	0	0	0
comp10321_c0_seq1	0.201637	0	2.86812	0	0	0	0	0	0	0	1.60494
comp1032266_c0_seq1	0	0	0	0	0	0	0	0	0	0	0
comp10322_c0_seq1	0	0	0	0	0	0	0	0	0	0	1.39664
comp1032310_c0_seq1	0	0	0	0	0	0	1.24588	0	0	0	0
comp1032339_c0_seq1	0	0	2.13932	0	0	0	0	0	0	0	0
comp1032423_c0_seq1	0	0	0	0	0	0	0	0	0	0	0
comp1032458_c0_seq1	0	0	2.46097	0	0	0	1.76863	0	0	0	0
comp1032485_c0_seq1	0	0	2.74936	0	0	0	0	0	0	0	1.02566
comp1032593_c0_seq1	0	0	1.09974	0	0	0	0	0	0	0	0.615393
comp1032596_c0_seq1	0	0	0	0	0	0	0	0	0	0	0
comp1032615_c0_seq1	0	0.906448	0	0	0	0	0	0	0	0	0
comp1032620_c0_seq1	0	0	0	0	0	0	0.954394	0	0	0	0.743116
comp1032629_c0_seq1	0	0	0	0	1.10233	0	0	0	0.779574	0	0
comp1032659_c0_seq1	0	0	0	0	0	0	0.678055	0	0	0.64927	1.58385
comp1032734_c0_seq1	0	0	1.91607	0	0	0	0	0	0	0	0.357397
comp1032751_c0_seq1	0	0	1.53341	0	0	0	0	0	0	0	0
comp1032809_c0_seq1	0	0	1.49752	0	0	0	0	0	0	0	0
comp1032854_c0_seq1	0	0	0	0	0	0	0	0	0	0	0
comp1032855_c0_seq1	0	0.858265	0	0	0	0	0	0.460103	0	0	0
comp1032896_c0_seq1	0	2.01826	0	0	0	0	0	0	0	0	0
comp10328_c0_seq1	0	0	4.5367	0	0	0	0	0	0	0	0
comp1032905_c0_seq1	0	0	0	0	0	0	0	0	0	0	0
comp1032936_c0_seq1	1.61178	0	1.14631	0	0	0	0.823826	0	0	0	0
comp1032966_c0_seq1	0	0	0	0	0.728325	0	0	1.6487	0	0	0
comp10329_c0_seq1	0.340783	0	0.484736	0.245238	1.68538	0	0	0	0	0.667156	0
comp1032_c0_seq1	0	0	0	0	0	0	0	0	0	1.31618	0
comp1033013_c0_seq1	1.35566	0	0	0	0	0	0	0	0	0	0
comp1033049_c0_seq1	0	0.771157	0	0	0	0	0	0	0	0	0
comp1033081_c0_seq1	0	0	2.30766	0	0	0	1.65846	0	0	0	0
comp1033090_c0_seq1	0	0	0	0	0	0	0	0	0	0	0
comp10330_c0_seq1	0	0	6.86669	0	0	0	0	0	0	0	0
comp1033159_c0_seq1	0	0	0	0	0	0	0	0	0	0	0
comp1033175_c0_seq1	0	2.26612	0	0	0	0	0	0	0	0	0
comp1033242_c0_seq1	0	0	1.5435	0	0	0	0	0	0	0	0
comp1033276_c0_seq1	0	0	0	0	0	0	0	0	0	0	0.73755
comp10332_c0_seq1	0	0.322922	2.19949	0	0	0	0.316143	0	0	0	0.738472
comp1033336_c0_seq1	0	0	0	0	0	0	0	0	0	0	0
comp1033345_c0_seq1	0	0	0	0	2.06388	0	0	0	0	0	0
comp1033347_c0_seq1	0	0	0	0	0	0	0	0	0	0	1.79568
comp1033353_c0_seq1	0	0	0	0	0	0	0	0	0	0	0
comp1033361_c0_seq1	0	0	0	0	0	0	0	0	0	2.2847	0
comp1033364_c0_seq1	0	0	0	0	0	0	0	0	0	0	0
comp1033398_c0_seq1	0	0	0	0	0	0	0	0.996338	0.622537	0	0
comp1033426_c0_seq1	0	0	3.58369	0	0	0	0	0	0	0	0
comp1033473_c0_seq1	0	0	1.47865	0	0	0	0	0	0	0	0
comp1033517_c0_seq1	0	0	0	0	0	0	0	0	0	0	0.960614
comp1033542_c0_seq1	1.06642	0	3.03378	0	0	0	1.09015	0	0	0	0
comp1033581_c0_seq1	0	0	2.95316	0	0	0	1.76863	0	0	0	0
comp1033642_c0_seq1	0	0	0.77175	0	0	0	0.554637	0	0	0	0
comp103366_c0_seq1	0.659756	3.4445	0	0.474781	0.978868	0.603175	0.674439	0.738618	0.230754	0.322904	0.262568
comp1033671_c0_seq1	0	0	0	0	0	0	0	0	0	0	0.676721
comp1033675_c0_seq1	0	0	0.845957	0	0	0	0.607968	0	0	0	0
comp10336_c0_seq1	0	0.895451	0	0	0.42412	0.392012	0.438327	0.960076	0.29994	0.839438	0
comp103374_c0_seq1	1.58089	0	16.8651	0	0	0	3.23213	0	0	0	1.88747
comp1033771_c0_seq1	0	0	3.15622	0	0	0	0	0	0	0	0
comp1033779_c0_seq1	0.47901	0	1.3627	0	0	0	0.48967	0	0	0	0
comp1033803_c0_seq1	0	0	1.7955	0	0	0	0	0	0	0	0
comp1033848_c0_seq1	0	0	1.00692	0	0	0	0.723647	0	0	0	0
comp103389_c0_seq1	0	0	0	0.558128	0	0	0	0	0	0	0
comp10338_c0_seq1	0	0	0	0	0	0	0	0	0	0	0
comp1033956_c0_seq1	0	0	0	0	0	0	0	0	0	0	0
comp10339_c0_seq1	0.285033	0	1.62174	0	0	0	0.874129	0	0	0	0
comp1033_c0_seq1	0	0	0	0	0	0	0	0	0	0	0
comp1034009_c0_seq1	0	0	0	0	0	0	0	1.23929	0	0	0
comp1034036_c0_seq1	0	0	0	0	0	1.63906	0	0	0	0	1.427
comp1034110_c0_seq1	0.740744	0	0	0	0	0	0.757229	0	0	0	0
comp1034183_c0_seq1	0	0	1.16916	0	0	0	0.840248	0	0	0	0
comp1034184_c0_seq1	0.532061	0	1.51363	0	0	0	0	0	0	0	0
comp10341_c0_seq1	0	0	2.70014	0	0	0	0	0	0	0	0
comp1034350_c0_seq1	0	0	0	0	0	0	0	0	0	0	0.757407
comp1034430_c0_seq1	0	0	0	0	0	0	0	0	0	0	0
comp1034508_c0_seq1	0	0	0	0	0	0	0	0.653259	0	0	0
comp1034580_c0_seq1	0	0	3.00785	0	0	0	0	0	0	0	0
comp1034586_c0_seq1	0	0	2.9656	0	0	0	0	0	0	0	0
comp1034587_c0_seq1	0	0	0	0	0	0	0	0	0	0	0
comp10345_c0_seq1	0	0	3.30957	0	0	0	0	0	0	0	0
comp1034600_c0_seq1	0	0	0	0	0	0	0	0	0	0	0
comp1034682_c0_seq1	0	0	0	0	0	0	0	0	0	0	0
comp10346_c0_seq1	0	0	0	0	0	0	0	0	0	0	0
comp1034757_c0_seq1	0	0	0	0	0	0	0	0	0	0.907033	0
comp1034810_c0_seq1	1.72611	0	1.63683	0	0	0	0	0	0	0	0
comp1034866_c0_seq1	0	0	0	0	0	0	0	0	0	0	3.45484
comp1034899_c0_seq1	0	0	2.07417	0	0	0	0	0	0	0	0.386888
comp10348_c0_seq1	0	0	0	0	0	0	0.797838	0.87376	0	0	0
comp1034931_c0_seq1	0	0	2.56874	0	0	0	0	0	0	0	0
comp1034966_c0_seq1	0	0	0	0	0	0	0	0	0	0	0.970078
comp1035170_c0_seq1	0	0	0	0	1.76055	0	0	0	0	0	0
comp10351_c0_seq1	0	0.893902	0	1.23213	0	0	0	0	0	0	0
comp1035202_c0_seq1	0	0	1.02302	0	0.711387	0	1.47043	0	0	0	0
comp1035204_c0_seq1	0.672306	0	4.78149	0	0	0	0	0	0	0	0
comp1035246_c0_seq1	0	0	0.93347	0	0	0	0	0	0	0	0
comp1035247_c0_seq1	0	0.771157	1.0505	0	0	0	0	0	0	0	0
comp1035252_c0_seq1	0	0	0	0	0	0	0	0	0	0	0
comp1035272_c0_seq1	0	0	2.73511	0	0	0	0	0	0	0	0
comp103527_c0_seq1	0	0	0	0.513091	0	0	0	1.59644	0	0	0
comp1035281_c0_seq1	0	0	1.57106	0	0	0	0	0	0	0	0
comp10352_c0_seq1	0	0	0	0.774099	0	0	0	0	0	0	0
comp10354_c0_seq1	0	0	3.35693	0	0	0	0	0	0	0	0.626155
comp1035521_c0_seq1	0	0	0	0	0	0	0	0	0.668206	0	0
comp1035588_c0_seq1	0	0.532655	0	0.734197	0	0	0	0	0	0	0
comp1035623_c0_seq1	0	0	1.2962	0	0	0	1.86309	0	0	0	0
comp1035655_c0_seq1	0	1.00131	0	0	0	0	0	0	0	0	0
comp1035706_c0_seq1	1.45108	0	0	0	0	0	0	0	0	0	0
comp1035716_c0_seq1	0.83584	0	0	0	0	0	0	0	0.58468	0.818168	0
comp1035764_c0_seq1	0	0.498721	0	0.343712	0.472427	0.436662	0	0	0	0	0
comp1035781_c0_seq1	0.792976	0	0	0	0	0	0	0	0	0	0
comp1035782_c0_seq1	0	0	2.18583	0	0	0	0	0	0	0	0
comp1035792_c0_seq1	0	0	1.39098	0	0	0	0	0	0	0	0
comp1035795_c0_seq1	0	0	0	0	0	0	0	0	1.00619	0	0
comp10357_c0_seq1	0	0.647463	0	0	0	0	0	0	0	1.21392	0.493548
comp1035878_c0_seq1	0	0	0	0	0	0	0	0	0	0	0
comp1035954_c0_seq1	0	0	0.739324	0	0	0	0	0	0	0	0.827419
comp1036023_c0_seq1	0	0	0	0	0	0	0	0	0.487508	0	0
comp1036062_c0_seq1	0	0	0.877601	0	0	0	1.26142	0	0	0	0.491087
comp1036079_c0_seq1	0	0	1.44822	0	0	0	0	0	0	0	0
comp1036113_c0_seq1	0	0	1.22406	0	0	0	0	0	0	0	1.02744
comp1036135_c0_seq1	0	0	1.2797	0	0	0	0.919689	0	0	0	0
comp1036194_c0_seq1	0	0	1.48489	0	0	0	0	0	0	0	0.830911
comp1036198_c0_seq1	0	0	0	0	0.840952	0	0	0	0	0	0
comp10361_c0_seq1	0	0.577937	2.36187	0	0	0	0	0	0	0	0.44055
comp1036248_c0_seq1	0	0	2.80413	0	0	0	0.503814	0	0	0	0
comp1036254_c0_seq1	0	0	1.82027	0	0	0	1.74424	0	0	0	0
comp10362_c0_seq1	0	0	0	0	0	0	0	0	0	0	0
comp1036368_c0_seq1	0	0	0	0	0	0	0	0	0	0	0
comp1036391_c0_seq1	0	0	0	0	0	0	0	0	0	0	0
comp1036446_c0_seq1	0	0	0	0	0	0	0	0	1.04888	0	0
comp1036465_c0_seq1	0.574034	0.599391	0.816515	0	0.567789	0	0.586809	0	0	0	0
comp1036493_c0_seq1	0	0	0	0	0.404491	0.373869	0	0	0	0	0
comp1036519_c0_seq1	0	0	0	0	0	0	0	0	0	0.953456	0
comp1036541_c0_seq1	0	0	0	0	0	0	0	0	0	0	0
comp1036574_c0_seq1	0	0	1.83291	0	0	0	0	0	0	0	0
comp1036584_c0_seq1	0	0	1.0505	0	0	0	0.754969	0	0	0	0
comp10365_c0_seq1	0	0	0.712385	0	0	0	0	0	0	0	0
comp1036678_c0_seq1	0	0	3.93644	0	0	0	1.13161	0	0	0	0
comp1036730_c0_seq1	0	0	0	0	0	0	0	0	0	0	0
comp1036789_c0_seq1	0	0	1.90741	0	0	0	0	0	0	0	0
comp10367_c0_seq1	0.290727	0.910709	0.413535	0	2.58808	0	0	0	0	0	0.231405
comp1036815_c0_seq1	0	0	1.32799	0	0	0	0	0	0	0	0
comp1036816_c0_seq1	0	0	0.721143	0	0	0	1.5548	0	0	0	0
comp1036822_c0_seq1	0	0	0	1.33867	0	0	0.950806	0	0	0	0
comp103682_c0_seq1	0	4.99423	0.618485	0.312905	0.430083	4.77028	0.888979	0.486787	0.304157	7.66116	3.46091
comp103683_c0_seq1	0	0	0	0	0	0	0	0	0	0	0
comp1036874_c0_seq1	0	0	3.17043	0	0	0	0	0	0	0	0
comp1036905_c0_seq1	0	0	0	0	0	0	0	0	0	0	0
comp1036921_c0_seq1	1.97138	0	0	0	0.32499	0	0	0.367838	0	0	0
comp1036944_c0_seq1	0	0	2.50475	0	0	0	0	0	0	0	0
comp1036974_c0_seq1	0	0	0	0	0	0	0	0	0	0	0
comp1036979_c0_seq1	0	0.847009	3.46149	0	0	0	0	0	0	0	0
comp1036_c0_seq1	0	0.705841	0.961525	0.729683	0.334313	0.618008	0	0.378391	0	0	0.538049
comp103709_c0_seq1	2.20901	0	28.728	0	0	0	12.9038	0	0	0	0.502362
comp1037128_c0_seq1	0	0	0	0	0	0	0.995726	0	0	0.953456	0
comp1037130_c0_seq1	0	0	0	0	0.666804	0	0	0	0	0	0
comp1037137_c0_seq1	0	0	4.788	0	0	0	0	0	0	0	0
comp1037163_c0_seq1	0	0	0	0	0.715547	0	0	0	0	0	0
comp10371_c0_seq1	0	0.508039	2.76828	0	0	0	0.248687	0	0	0	0.774536
comp1037244_c0_seq1	0	0	3.37302	0	0	0	0	0	0	0	0
comp1037277_c0_seq1	0	0	0	0.601496	0	0	0	0	0	0	0
comp10372_c0_seq1	0	1.09003	0	0	0	0	0	1.1687	0	1.02185	0
comp1037310_c0_seq1	0	0	0	0	0	0	0	0	0	0	0
comp1037335_c0_seq1	0	0	0	0	0	0	0	0	0	0	0
comp1037453_c0_seq1	0	1.51075	2.058	0	0	0	0	0	0	0	0.575807
comp1037496_c0_seq1	0	0	2.42145	0	0	0	0.580079	0	0	0	0
comp1037603_c0_seq1	0	0	0.860435	0	0	0	0	0	0	0	0
comp1037696_c0_seq1	0	0	0	0	0	0	0	0	0	0	2.33324
comp1037860_c0_seq1	0	0	0.790827	0	0	0	1.13669	0	0	0	0
comp1037883_c0_seq1	0	0	0	0	0	0	0	0	0	0	1.95622
comp103797_c0_seq1	1.17814	3.07545	1.6758	0.847822	1.16532	0.538549	0	0	0	0	0
comp1037983_c0_seq1	0	0	1.86694	0	0	0	0	0	0	0	0
comp10379_c0_seq1	1.22479	0	3.48434	0	0	0	2.5041	0	0	0	0
comp1038009_c0_seq1	0	0	0	0.585667	0	0	0	0	0	0	0
comp1038052_c0_seq1	1.06642	0	0	0	0	0	0	0	0	0	0
comp1038067_c0_seq1	0	0	0	0	0	0	0.86319	0	0	0	0
comp10380_c0_seq1	0	0	1.71667	0	0	0	0	0	0	0	0
comp1038101_c0_seq1	0	0	2.13284	0	0	0	0	0	0	0	0
comp1038124_c0_seq1	0	0	0	0	0	0	0	0	0	0	0
comp1038132_c0_seq1	0.937154	0	0	0	0	0	0	0	0	0	0
comp1038204_c0_seq1	0	0	0	0	0	0	0	0.999935	0	0.874288	0
comp1038251_c0_seq1	0	0	2.04603	0	0	0	0	0	0	0	0
comp1038253_c0_seq1	0	0	0	0	0	0	0	0	0.640983	0	0
comp1038322_c0_seq1	0	0	3.62802	0	0	0	0	0	0	0	0
comp10383_c0_seq1	0	0	0	0	0	0	0	0	0.408173	0	0
comp1038415_c0_seq1	0	0	0	1.47143	0	0	0	0	0	0	0
comp1038435_c0_seq1	0	0	0	0	0	0	0	0	0	0	1.33963
comp1038464_c0_seq1	0	0	0	0	0	0	0	0	0	0	0
comp1038471_c0_seq1	0	0	2.19036	0	0	0	0	0	0	0	0
comp1038503_c0_seq1	0	0	0	0	0	0	0	0	0	0	2.111
comp1038539_c0_seq1	0	0	1.4364	0	0	0	0	0	0	0	0
comp1038593_c0_seq1	0	0	0.691391	0	0	0	1.49066	0	0	0	0
comp1038598_c0_seq1	0	0	0.472373	0	0	0	1.35793	0	0	0	0
comp1038711_c0_seq1	0	0	0	0	0	0	0	0	0	0	0
comp1038728_c0_seq1	0.778014	0	0	0.559883	0	0	0	0	0	0	0
comp1038786_c0_seq1	0	0	0	0.839824	0	0	0	0	0	0	0
comp10387_c0_seq1	0	0	0	0.415018	0	1.0545	0	0	0	0	0
comp1038800_c0_seq1	0	0	0	0	0	0	0	0	0	0	0
comp1038944_c0_seq1	0	0	0	0	0	0	0	0	0	0	0
comp1038988_c0_seq1	0	0.858265	0	0	0.813014	0	0	0	0	0	0
comp1038_c0_seq1	0	0	0	0	0	0	0	0	0	0	5.86089
comp1039063_c0_seq1	0	1.15847	0	0	0	0	0	0	0	0	0
comp1039092_c0_seq1	0	0	0	0	0	0	0	0	0	0	1.49753
comp1039140_c0_seq1	0	0	2.95109	0	0	0	0	0	0	0	0
comp1039148_c0_seq1	0	0.584474	0	0	1.10732	0	0	0	0	0	0
comp10391_c0_seq1	0.640955	0	0	0	0	0	0	0	0	0	0
comp1039254_c0_seq1	0	0	0	0	0	0	0	0	0	0	0
comp1039264_c0_seq1	0	0	1.92832	0	0	0	0	0	0	0	0.539523
comp1039271_c0_seq1	0.27338	0	0	0	0.270406	0.499869	0.279464	0	0	0.802799	0
comp103931_c0_seq1	2.61531	7.64636	0	3.01129	1.55212	5.26025	1.60411	5.27027	0	1.02401	0.832667
comp1039375_c0_seq1	0	0	0	0	0	0	0	0	0	0	0.933298
comp1039394_c0_seq1	0	0	1.0762	0	0	0	0	0	0	0	0
comp10393_c0_seq1	0	0	0	0	0	0	0	0	0	0	1.63424
comp1039404_c0_seq1	0	0	0	0	0	0	0	0	0	0	3.5675
comp1039443_c0_seq1	0	0	2.99505	0	0	0	0	0	0	0	0
comp1039474_c0_seq1	0	0	0	0	0	0	0	2.02177	0	0	0
comp103948_c0_seq1	0.309261	5.16675	0.439898	1.78043	0.305896	19.7917	1.26457	0	0.648995	1.21089	2.95389
comp1039494_c0_seq1	0	0	0	0	0	0	2.00726	0	0	0	0
comp10394_c0_seq1	0	0	1.75084	0	0	0	0	0	0	0	0.97973
comp1039529_c0_seq1	0	0	0	0	0.638948	1.18115	0	0	0	0	0
comp1039531_c0_seq1	0	0	3.24348	0	0	0	0	0	0	0	0
comp1039562_c0_seq1	0	0	0	0	0	0	0	0	0	0	0
comp1039563_c0_seq1	0	0	1.50714	0	0	0.484349	0	0	0	0	0
comp10395_c0_seq1	0	0	0	0	0	0	0	0	0	0	0
comp1039606_c0_seq1	0	0	0	0.561649	0	0	0	0	0	0.763968	0
comp1039620_c0_seq1	0	0	2.96977	0	0	0	0	0	0	0	0
comp1039650_c0_seq1	0	1.2789	0	0	0	0	0	1.3712	0	0	0
comp1039686_c0_seq1	0.947926	0	0	0	0	0.866631	0	0	0	0	0
comp1039732_c0_seq1	0	0	0	0.717914	0	0	0	0	0	0	0
comp1039762_c0_seq1	0	0	0	0	0	0	0	0	0	0.50771	0
comp1039781_c0_seq1	0	0	2.52271	0	0	0	0	0	0	0	0
comp10397_c0_seq1	0	0	0	0	0	0	0	0	0	0	0
comp1039836_c0_seq1	0	0	1.60693	0	0	0	0	0	0	0	0
comp1039917_c0_seq1	0	0	1.6522	0	0	0	0	0	0	0	0
comp1039933_c0_seq1	0	0	0	0	0	0	0	0	0	0	0
comp1039993_c0_seq1	0	0.721614	0	0	0	0	0	0	0	0	0
comp10399_c0_seq1	0	0	0	0	2.18497	0	0	0	0	0	0
comp103_c0_seq1	0	0	2.7783	0	0	0	0.665565	0	0	0	0
comp103_c1_seq1	0.255587	0	1.81776	0	0	0	1.30638	0	0	0	0
comp10400_c0_seq1	0	0	2.77647	0	0	0	0	0	0	0	1.55366
comp1040112_c0_seq1	0	0	0	0.454191	0	0.577017	0	0	0	1.8534	1.00472
comp10401_c0_seq1	0	0	0	0.757629	0	0	0	0	0	0	0
comp104024_c0_seq1	0.902951	2.82852	0.642186	0.649791	0	7.42962	3.23066	1.51632	1.57906	0.88386	1.07806
comp1040314_c0_seq1	0	0	0	0.899206	0	0	0	0	0	0	0
comp10403_c0_seq1	0	0.441226	0	0.152043	0.208981	0	1.29589	0	0.295586	0	1.34535
comp1040554_c0_seq1	0	0	1.21771	0	0	0	0.875137	0	0	0	0
comp1040568_c0_seq1	0	0.506048	2.06808	0	0	0	0.743138	0	0	0	0
comp1040603_c0_seq1	0	0	0	0	0.838072	0	0	0	0	0	0
comp1040645_c0_seq1	0	0	2.88457	0	0	0	2.07307	0	0	0	0
comp1040782_c0_seq1	0	0.407473	1.11015	0	0	0	0	0	0	0	0.621217
comp1040923_c0_seq1	0	0	1.27046	0	0	0	0	0	0.624785	0	0.710924
comp1040927_c0_seq1	0	0	0	0	0	0	0	0	0	0	0
comp1040945_c0_seq1	0	0	0	0	0	0	0	0	0	0	0
comp10409_c0_seq1	0	0	0	0	0	0	0	0	0	0	0.97488
comp1041034_c0_seq1	0	0	2.8728	0	0	0	2.06461	0	0	0	0
comp1041044_c0_seq1	0	0	0	0	0.579898	0	0.599324	0	0	0	0
comp1041061_c0_seq1	0	0	1.09632	0	0	0	0	0	0	0	0
comp1041281_c0_seq1	0	0	2.13932	0	0	0	0.768737	0	0	0	0
comp104128_c0_seq1	0	0.557965	0	0.769083	0	0	0	0	0	0	0
comp1041301_c0_seq1	0	0	0	0	0	0	0	0	0	0	0
comp1041356_c0_seq1	0	0	0	0	0	0	0	0	0	0	0
comp1041418_c0_seq1	0	0	0	0	0	0	1.1655	0	0	0	0
comp1041422_c0_seq1	0	0	0	0	0	0	0	0	0	0	0
comp10414_c0_seq1	0	0	0	0	0	0.486432	0	0	0	0	0
comp1041521_c0_seq1	0	0	0	0	0	0	0	0	0	0	0
comp1041587_c0_seq1	0	0	2.82287	0	0	0	0	0	0	0	0
comp1041639_c0_seq1	0	0	1.6143	0	0	0	0	0	0	0	0
comp1041668_c0_seq1	0	0	0	0	0	0	0	0	0	0	0
comp10416_c0_seq1	0	0.665247	2.11453	0	0.210058	0	0.651282	0	0	0	0.507105
comp1041875_c0_seq1	0	0	2.83805	0	0	0	1.01982	0	0	0	0
comp10418_c0_seq1	0	0	0	0	0	0	0	0	0	0	2.67666
comp1041926_c0_seq1	0	0	1.03811	0	0	0	0	0	0	0	0.290451
comp1042022_c0_seq1	0	0	0	0	0	0	0	0	0.631625	0	0
comp1042054_c0_seq1	0	0	0	0.748079	0	0	0	0	0	0	0
comp1042057_c0_seq1	0	0	0	0	0	0	0	0	0	0	0.909588
comp1042079_c0_seq1	0	0	0.856248	0	0	0	1.23073	0	0	0	0
comp10420_c0_seq1	0	0	0	0	0	0	0	0	0	0.676474	0
comp1042106_c0_seq1	0	0	0	0	0	0	0	1.28829	0	0	0
comp10421_c0_seq1	0	0	0	0	0	0	0	0	0	0	0
comp1042202_c0_seq1	0	0	0	0	0	0	0	0	0	0	0
comp1042381_c0_seq1	0	0	0	0	0	0	0	0	0	0	1.54452
comp10423_c0_seq1	0	0	0	0	0	0	1.09015	0	0	0	0
comp1042409_c0_seq1	0	0	0	0	1.1709	0	0	0	0	0	0
comp1042435_c0_seq1	0	0	1.26589	0	0	0	0	0	0	0	0
comp1042459_c0_seq1	0	0	0	0	0	0	0	0	0	0	0
comp1042463_c0_seq1	0	0	0	0	0	0	0.692917	0	0	0	0
comp1042521_c0_seq1	0	0	0.890932	0	0	0	0.64029	0	0	0	0
comp1042539_c0_seq1	0	0	0	0	0	0	0	0	0	0	0.676721
comp1042542_c0_seq1	0	0	0	0	0	0	0	0	0	1.97696	0.401889
comp1042547_c0_seq1	0	0	0	0	0	0	0	0	0	0	0
comp1042553_c0_seq1	0	0	1.00836	0	0	0	2.17405	0	0	0	0
comp1042556_c0_seq1	0	0	1.51038	0	0	0	0	0	0	0	0.845175
comp1042558_c0_seq1	0	0	5.39752	0	0	0	0	0	0	0	0
comp10425_c0_seq1	0.229507	0	4.89682	0	0	0	1.87692	0	0	0	0.182677
comp1042614_c0_seq1	0	0	2.23677	0	0	0	1.07167	0	0	0	0
comp1042666_c0_seq1	0	1.56885	0.712385	0	1.48614	0.457876	0.511973	0	0	0	0.398635
comp1042688_c0_seq1	0	0	0	0	0	0	0	0	0	0	0
comp10427_c0_seq1	0	0	0	0	0	0.421212	0	0.515795	0	0	0
comp1042862_c0_seq1	0	0	0	0	0	0	0	0	0	0	0
comp10428_c0_seq1	0.422921	0	1.20314	0.608693	0.83664	0	0	0	0	0	0
comp1042920_c0_seq1	0	0	1.46633	0	0	0	1.05381	0	0	0	1.64105
comp1042993_c0_seq1	0	0	2.60038	0	0	0	0	0	0	0	0
comp1042_c0_seq1	0	0.925942	0	0	7.45554	0	0	0	0	0	0
comp1042_c1_seq1	0	0.688901	0	0	3.91547	0	0	1.47724	0	0	0
comp1043004_c0_seq1	0	0	0	0	0	0	0	0	0	0	0
comp1043086_c0_seq1	0	0	1.93894	0	0	0	0	0	0	0	0
comp10431_c0_seq1	0	0	0	0	0	0	0	0	0	0	0
comp1043206_c0_seq1	0	0	1.99726	0	0	0	0.86123	0	0	0	0
comp1043281_c0_seq1	0	0	1.44229	0	0	0	0	0	0	0	0
comp1043379_c0_seq1	0	0	0	0	0	0	0.672645	0	0	1.28818	0.523739
comp1043387_c0_seq1	0.496804	0	1.41333	0	0	0	1.52358	0	0	0	0
comp1043390_c0_seq1	0	0	0	0	0	0	0	0	0	0	0
comp1043393_c0_seq1	0	0.588469	0.801636	0	0	0	0	0	0.394226	0	0
comp1043499_c0_seq1	0	0	0	0.831975	0	0	0	0	0	0	0
comp1043557_c0_seq1	0	0	2.13932	0	0	0	0	0	0	0	0.598559
comp1043587_c0_seq1	0	0	1.40206	0	0	0	0	0	0	0	0
comp1043716_c0_seq1	0	0	0	0	0	0	0	0	0	0	0
comp1043738_c0_seq1	0	0	0	0	0	0	0	0	1.12016	0	0
comp1043778_c0_seq1	0	0	0	0.543642	0	0	0	0	0.264222	0	0
comp10437_c0_seq1	0	0	0	0	0	0	0	0	0	0	0
comp1043808_c0_seq1	0	0	0	0	0	0	0	0.852252	0	0	0
comp1043823_c0_seq1	0	0	0	0	0	0	0	0	0	0	0
comp1043833_c0_seq1	0	0	2.63609	0	0	0	0	0	0	0	0
comp1043905_c0_seq1	0	0	0	0	0.994785	0	0	0	0	0	0
comp1043_c0_seq1	0	1.21285	0	0.417941	0	0	0	0	0	0	0
comp1044032_c0_seq1	0	0	0	0	0.934035	0	0	0	0	0	0
comp1044099_c0_seq1	0	0	0	0	0	0	0	0	0	0	0
comp1044196_c0_seq1	0	0	1.39098	0	0	0	0	0	0	0	0
comp1044258_c0_seq1	0	0.960363	0	0	0	0	0	0	0	0	0.732066
comp1044271_c0_seq1	0	0	1.11366	0	0	0	0	0	0	0	0
comp10442_c0_seq1	0	0	0	0.589545	0	0.748976	0	0	0	0	0
comp1044311_c0_seq1	0	0.26361	0	0	0	2.53888	0	0	0	0	0
comp10443_c0_seq1	1.45534	0	0	0	0.719756	0	0	0	0	0	0
comp1044412_c0_seq1	0	0.531559	1.44822	0	0	0	0	0	0	0	0.405197
comp1044451_c0_seq1	0	0	1.9443	0	0	0	0	0	0	0	0
comp1044484_c0_seq1	0	0	0	0	0	0	0	0	0	0	0
comp10444_c0_seq1	0	0	0	0	0	0	0	0	0	0	0
comp1044503_c0_seq1	0	0	0	0	0	0	0	0	0	0	0
comp1044646_c0_seq1	1.21876	0	0	0	0	0	0	0	0	0	0
comp1044647_c0_seq1	0	0	0	0	0	0	0	0	0	0	0
comp1044650_c0_seq1	0	0	2.53178	0	0	0	0	0	0	0	0
comp10447_c0_seq1	0	0	0	0	0.955926	0	0	0	0	0	0
comp1044860_c0_seq1	0	0	3.34099	0	0	0	0	0	0	0	0
comp1044941_c0_seq1	0	0	0	0	0	0	0	0	0	0	0
comp1044977_c0_seq1	0	0	0	0	0	0	0	0	0	0	0
comp1044_c0_seq1	0	0	2.58383	0	0	0	1.11416	0	0	0	0.289172
comp1045034_c0_seq1	0	0	0	0	0	0	0	0	0	0	3.33773
comp10450_c0_seq1	0	0	1.26135	0	0	0	0.906504	0	0	0	0
comp1045154_c0_seq1	0	0.685246	0	0	0	0	0	0.7347	0	0	0
comp1045171_c0_seq1	0	0	1.43056	0	0	0	0	0	0	0	0.800512
comp10451_c0_seq1	0	0	0	0	0	0	0	0	0	2.37429	0
comp1045350_c0_seq1	0	0	0	0	0	0	0	0	0	0.896955	0
comp1045354_c0_seq1	0	0	0	0	0	0	0	0	0	0	0
comp1045416_c0_seq1	0	0	0	0	0	0	0	0	0	0	0
comp1045426_c0_seq1	0	0	0	0	1.03256	0	0	0	0	0	0
comp1045448_c0_seq1	0	1.17962	0	0	0	0	0	0	0	0	0
comp1045456_c0_seq1	0	0	0	0	0	0	0	0	0	0	0
comp1045589_c0_seq1	0	0	0	0	0	0	0	0	0	0	0
comp1045612_c0_seq1	0	0	0	0	0	0	0	0	0	0	0
comp1045692_c0_seq1	0	0.674511	0	0	1.91684	0	0	0	0	0	0
comp1045694_c0_seq1	0	0	0	0	0	0	0	0	0	0.651015	0
comp1045719_c0_seq1	0	0	0	0.417941	0	0	0	0	0	0	0
comp10457_c0_seq1	0	1.64024	2.2344	0	0	0	0.802903	0	0	0	0
comp1045815_c0_seq1	0	0	0	0.647428	0	0.822512	0	1.00721	0	0	0
comp1045837_c0_seq1	0	0	0	0	3.0212	0	0	0	0	0	0
comp1045853_c0_seq1	0	0	0	0	0	0	0	0	0	0	0
comp1045886_c0_seq1	0	0	1.3432	0	0	0	0	0	0	0	2.25488
comp1045893_c0_seq1	0	0	0	0	0	0	0	0	0	0	0
comp10458_c0_seq1	0	0	0	0	0	0	0	0	0.673406	0.942326	0
comp1045960_c0_seq1	0	0	0	0	0.802351	0	1.65846	0	0	0	0
comp1045_c0_seq1	0	0	0	0	0	0	0	1.28829	0	0	0
comp1046012_c0_seq1	0	0	1.33809	0	0	0	0	0	0	0	0
comp1046040_c0_seq1	0	0	5.13749	0	0	0	0	0	0	0	0
comp1046063_c0_seq1	0	0	0	0	0	0	0	0	0	0.576614	0
comp1046112_c0_seq1	0	0	2.72102	0	0	0	0	0	0	0	1.01508
comp1046162_c0_seq1	0	0	2.71751	0	0	0	0.976504	0	0	0	0
comp1046249_c0_seq1	0	0	0	0	0	0	0	0	0	0	0.841563
comp1046255_c0_seq1	0	0	0	0	1.16532	0	0	0	0	0	0
comp1046280_c0_seq1	0	0	0	1.20707	0	0	0	0	0	0	0
comp1046290_c0_seq1	0	0	0.801636	0	0	0	1.72835	0	0	0	0
comp1046393_c0_seq1	0	0.491136	2.67618	0	0	0	0	0	0	0	0.374384
comp1046450_c0_seq1	0	0	2.76014	0	0	0	0	0	0	0	0
comp1046453_c0_seq1	1.12972	0	0	0	0	0	0	0	0	0	0
comp1046558_c0_seq1	0	0	0	0	0	0	0	0	0	0	0
comp1046647_c0_seq1	0	0	0	0	0	0	0	0.968468	0	0.846775	0
comp1046689_c0_seq1	0	0	3.06016	0	0	0	0	0	0	0	0
comp10466_c0_seq1	0	0.665819	0	0.458873	0	0.582966	0	0	0	0	0
comp1046743_c0_seq1	0	0	0	0.664338	0	0	0	0	0	0	0
comp1046799_c0_seq1	0	0	2.89644	0	0	0	0	0	0	0	0
comp10467_c0_seq1	0	1.17426	3.19925	0	0	0	0	0	0	0	0
comp1046817_c0_seq1	0	0	2.61844	0	0	0	0	0	0	0	0
comp1046837_c0_seq1	0	0	2.6864	0	0	0	0	0	0	0	0
comp1046855_c0_seq1	0	0	0	0	0	0	0	0	0	0	2.5301
comp1046879_c0_seq1	0	0	0	0	0	0	0	0	0	0	2.46929
comp1046883_c0_seq1	0	0	0	0	0	0	0	0	0	0	0
comp1046949_c0_seq1	0	0	0.770061	0	0	0	0	0.606087	0	0	0
comp1046_c0_seq1	0	0	0	0	0	0	0	0	0	0	0
comp1047032_c0_seq1	0	0	0	0	0	0	0	0	0	0	0
comp1047092_c0_seq1	1.58595	0.414003	0.563971	0	0.392175	0	0	0	0	0	0
comp1047139_c0_seq1	0	0	1.13889	0	0	0	0.818494	0	0	0	0
comp1047144_c0_seq1	0	0	1.03202	0	0	0	0	0	0	2.1306	0
comp1047225_c0_seq1	0.626351	0.65402	0	0.450741	0.619537	0	0	0	0	0	0
comp10472_c0_seq1	0	0	1.68382	0	0	0	0.605059	0	0	0	0.471114
comp1047359_c0_seq1	0	0	0	0	0	0.958435	0	0	1.46666	0	0
comp104740_c0_seq1	0	0	0	0	0	0	0	0	0	0.799266	0
comp1047416_c0_seq1	0	0	2.08236	0	0	0	0	0	0	0	0.582621
comp1047461_c0_seq1	0	0	0	0.633604	0	0	0	0	0	0	0
comp1047468_c0_seq1	0	0	0	0	0	0	0	0	0	0	0
comp1047486_c0_seq1	0	0	3.62802	0	0	0	0	0	0	0	0
comp1047519_c0_seq1	0	0	0	0	0.916543	0	0	0	0.648185	0	0
comp1047526_c0_seq1	0	0	0	0	0	0	0	0	0	0	0
comp1047567_c0_seq1	0	0	0	0	0	0	2.23818	0	0	0	0
comp1047583_c0_seq1	0	0	1.68382	0	0	0	0	0	0	0	0
comp1047679_c0_seq1	0	0	0.634086	0	0	0	0.911404	0	0	0	0
comp1047687_c0_seq1	0	0	0	0	0	0	0	0	0	0	0
comp10476_c0_seq1	0	0.49585	0	0	0	0	0	1.59491	0.664358	0	1.13393
comp10477_c0_seq1	0.462014	0	5.91459	0	0	0	0.944592	0	0	0	0.183871
comp1047825_c0_seq1	0	1.24201	0	0	0	0	0	0	0	0	0
comp10478_c0_seq1	0.670484	0	3.81483	0	0.66319	0	0.685405	0	0	0	0
comp1047953_c0_seq1	0	0	0	0.631357	0	0	0	0.982205	0	0	0
comp1048030_c0_seq1	0	1.13306	0	0	1.07332	0	0	0	0	0	0
comp1048031_c0_seq1	0	0	2.67618	0	0	0	1.44248	0	0	0	0
comp10480_c0_seq1	0	0	0	0	0	0	0	0	0	1.61811	0
comp1048108_c0_seq1	0	0	0	0	1.14891	0	0	0	0.812513	0	0
comp1048149_c0_seq1	0	0	0	0	0	0	0	0	0	0	0.879133
comp1048187_c0_seq1	0	0	1.20934	0	0	0	0	0	0	0	1.35344
comp10481_c0_seq1	0	0	0	0	0	0	0	0	2.11701	0	0
comp1048233_c0_seq1	0	0	0	1.05663	0.726164	0.671189	0	0	0	0	0
comp1048312_c0_seq1	0.366531	0	1.04272	0	0	0	1.12406	0	0	0	0
comp1048339_c0_seq1	0	0	0	0	0	0	0	0	0	0	0
comp10483_c0_seq1	0	0	7.8204	0	0	0	0	0	0	0	0
comp1048433_c0_seq1	0	0	0	0	0.791965	0	0	0	0	0	0
comp1048549_c0_seq1	0	0	0	0	0	0	0.775811	0.849638	0	0	0
comp10485_c0_seq1	0	0.696015	6.00489	0	0.109886	0	0.340702	0	0	0	0.795839
comp1048615_c0_seq1	0	0	0	0	0.840952	0	0	0	0	0	0
comp1048633_c0_seq1	0	0.755373	0	0	2.14664	0	0	0	0	0	0
comp1048637_c0_seq1	0	0	0	0	0	0	0	0	0	0	1.3442
comp10486_c0_seq1	0	0	0	0	0	0	0.93672	0	0	0	0
comp10487_c0_seq1	0	0	0	0	0	0	1.6805	0	0	0	0
comp1048888_c0_seq1	0	0	0	0	0	0	0	0	0	0	0
comp104889_c0_seq1	0.727672	0	0	0	0	0	0	0	0	0	0
comp10488_c0_seq1	0	0.591162	0	1.22226	0	0	0	0	0	0	0
comp1048992_c0_seq1	0	0	2.67618	0	0	0	0	0	0	0	0.748767
comp10489_c0_seq1	0.778014	0	0	0	0	0	0.795329	0	0	0	0
comp1049003_c0_seq1	0	0	0	0.561649	0	0	0	0	0	0	0
comp104901_c0_seq1	0	0	0	0	0	1.03757	1.16016	0	0	0	0
comp1049048_c0_seq1	0.827453	0	0	0	1.6369	0	0	0	0	0	0
comp1049063_c0_seq1	0	0	0	0	0	0	0	0	0	0	0
comp10490_c0_seq1	0	0	0	0	0	1.0771	0	0	0	0	0
comp10491_c0_seq1	0	0	1.12434	0	0	0	0.808034	0	0	0	0
comp1049263_c0_seq1	0	0	3.74381	0	0	0	0	0	0	0	0
comp1049327_c0_seq1	0	0	0	0	0.807647	0	0	1.82826	0.571173	0	0
comp1049374_c0_seq1	0	0	1.88528	0	0	0	0	0	0	0	0
comp1049377_c0_seq1	0.591887	0	2.52573	0	0	0	0.605059	0	0	0	0
comp1049436_c0_seq1	0	0.696328	1.89713	0	0	0	0	0	0	0	0.530797
comp1049476_c0_seq1	0	0	0	0	0.721879	0	0	0	1.02103	0	0
comp1049646_c0_seq1	0	0	0	0	0.364705	0	0	0.41279	0.773765	0	0
comp1049656_c0_seq1	0	0	1.02005	0	0	0	0	0	0	0	0
comp1049686_c0_seq1	0	0	0	0	0	0.539835	0	0.661055	0	0	0
comp1049693_c0_seq1	0	0.595248	1.62174	0	0	0	0	0	0	0	0
comp104970_c0_seq1	0	0	0	0	0	0	0	0	3.09045	0	0
comp1049814_c0_seq1	0	0	1.68382	0	0	0	0	0	0	0	0.942229
comp1049841_c0_seq1	0	0	1.88191	0	0	0	0	0	0	0	0
comp1049860_c0_seq1	0	0	0	0	0	0	0	0	0	0	0
comp1049868_c0_seq1	0	0	2.70706	0	0.94122	0	0	0	0	0	0
comp1049882_c0_seq1	0	0	3.14213	0	0	0	0	0	0	0	0
comp10498_c0_seq1	0	0	0	0.583747	0	0	0.829228	0	0	0	0.645658
comp1049905_c0_seq1	0	0	0	0.622527	0	0.790877	0	0	0	0	0
comp1049981_c0_seq1	0.56486	0	0.803466	0	0	0	0.57743	0	0	0	0
comp10499_c0_seq1	0	0	1.2262	0	0	0	0.881235	0	0	0	0
comp1050075_c0_seq1	0	0	0	0	0	0	0	0	0	0	0
comp1050130_c0_seq1	0	0	1.05365	0	0	0	0.757229	0	0	0	0
comp1050182_c0_seq1	0	0.343534	2.33988	0	0	0	0.336323	0	0	0	0
comp1050221_c0_seq1	0	0	0.701032	0	0	0	0.503814	0	0	0	0.784565
comp105022_c0_seq1	0.821955	0.858265	1.16916	2.95752	4.87808	1.50293	0	17.4839	2.87484	1.60915	1.96272
comp1050249_c0_seq1	0	0	1.44229	0	0	0	0	0	0	0	0
comp1050271_c0_seq1	0	0	2.93265	0	0	0	0.526905	0	0	0	0
comp10502_c0_seq1	0	0.678052	0	0	0.642302	0.593677	0	0	0	0	0
comp10503_c0_seq1	0	0	0	0	0	0	0.735217	0	0	0	0.572459
comp105052_c0_seq1	0	0	0	0	0	0	0	2.66329	0.832045	0	0
comp1050636_c0_seq1	0	0	0	0	0	1.5873	0	0	0	0	0
comp1050752_c0_seq1	0	1.03335	1.40767	0	0	0	0	0	0	0	0
comp1050753_c0_seq1	0	0	0	0	0	0	0	0	0	0	0
comp1050790_c0_seq1	0	0	0.798	0	0	0	1.147	0	0	0	0
comp10507_c0_seq1	0	0	0	0	0.759991	0	0.785449	0	0.53747	0.752105	0
comp1050833_c0_seq1	0	0	0	0	0	0	0	0	0	0	0
comp1050851_c0_seq1	0	0	1.62925	0	0	0	0	0	0	0	0
comp1050870_c0_seq1	0	0	2.46097	0	0	0	0	0	0	0	0.688552
comp1050880_c0_seq1	1.18377	2.47213	0	0	0	0	1.21012	0	0	0	0
comp1050899_c0_seq1	0	0	0	0	0	0.734386	0.821151	0	0	1.57258	0
comp1050932_c0_seq1	0	0	0	0	0	0	0	0	0	0	1.30414
comp1050946_c0_seq1	0	0	0	0	0	0	0	0	0	0	0
comp105099_c0_seq1	1.33374	4.17797	0.948566	2.63945	0.989422	9.14518	1.02257	0	0.932967	2.2847	3.71558
comp105101_c0_seq1	0	0	0	0	0	0	0	0	0	0	0.955951
comp1051059_c0_seq1	0	0.521894	2.84378	0	0	0	0	0	0	0	0
comp1051095_c0_seq1	0	0	0	0	0.90636	0	0	0	0	0	0
comp1051096_c0_seq1	0	0	0.789054	0	0	0	0.567073	0	0	0	0.883075
comp1051162_c0_seq1	0	0	1.51038	0	0	0	0	0	0	0	0
comp10511_c0_seq1	0	0	0	0.430055	0	0	0	0	0	0	0
comp1051200_c0_seq1	0	0	0	0	0	0	0	0	0	0	0
comp1051301_c0_seq1	0	1.71653	0	0	0	0.751464	0	0	0	0	0
comp1051400_c0_seq1	0	0	0.637533	0	0	0	1.37454	0	0	0	0
comp1051456_c0_seq1	0	0	1.46024	0	0	0	0	0	0	0	1.63424
comp1051577_c0_seq1	0	0	3.06016	0	0	0	0.733086	0	0	0	0
comp10515_c0_seq1	0	0	0	0	0	0	0	0	0	0	0
comp1051654_c0_seq1	0	0	0	0	0.94122	0	0	0	0	0	0
comp1051671_c0_seq1	0	0	0	0	0.994785	0	0	0	0	0	0
comp10516_c0_seq1	3.87041	0.310876	0	0.214251	0	0	0	0	0	0	0
comp1051700_c0_seq1	0	0	0	0	0	0	0	0	0	0	0
comp1051721_c0_seq1	0	0	0.888682	0	0	0	0	0	0	0	0
comp1051793_c0_seq1	0	0	0	0	0.405833	0	0	0	0	0	0
comp105183_c0_seq1	4.69339	1.4002	3.81483	2.895	1.32638	2.45193	2.74162	1.50126	0.938024	0.656308	4.26939
comp1051861_c0_seq1	0	0	0	0	0	0	0	0	0	0	0
comp10518_c0_seq1	0	0	0	0	0	0	0	0	0	0	0
comp1051973_c0_seq1	0	0	0	0	0	0	0	0	0	0.64409	0
comp1051987_c0_seq1	0	0	0	0	0	0	0	0	0	0	2.16402
comp1051_c0_seq1	0	0	0	0	0	0	0.826518	0	2.82787	0	0
comp10520_c0_seq1	0	0	3.3516	0	0	0	2.40871	0	0	0	0
comp1052116_c0_seq1	0	0	3.27366	0	0	0	0	0	0	0	0
comp10521_c0_seq1	0	0	8.03728	0	0	0	2.06292	0	0	0	1.285
comp1052304_c0_seq1	0	0	0	0	0	0	0.829228	0	0	0	0
comp105232_c0_seq1	0	0	0	0	0	0	0	0	0	0	0.772258
comp10523_c0_seq1	0	0	0	0	0	0	0	0	0	0	0
comp1052437_c0_seq1	0	0	1.48489	0	0	0	2.1343	0	0	0	0
comp1052459_c0_seq1	0	0	1.27507	0	0	0	0	0	0	0	0
comp1052464_c0_seq1	0	0	3.81139	0	0	0	0	0	0	0	0
comp1052538_c0_seq1	0	0	1.12434	0	0	0	0	0	0	0	0.629156
comp105256_c0_seq1	1.15611	0	0	0	0	0	0	0	0	0	0
comp1052596_c0_seq1	0	0	1.31313	0	0	0	0	0	0	0	0
comp10525_c0_seq1	0	0	4.84569	0	0	0	0	0	0	0	1.01683
comp1052632_c0_seq1	0	0	0	2.11956	0	0	0	0	0	0	0
comp105275_c0_seq1	0	0	0.918846	0	0	0	0.660351	0	0	0	1.02833
comp105289_c0_seq1	2.83911	0	38.6533	0	0	0	11.6092	0	0	0	0.968488
comp10529_c0_seq1	1.18377	0	0	0	1.1709	0	0	0	0	0	0
comp1053020_c0_seq1	0	0	2.90841	0	0	0	0	0	0	0	0
comp1053046_c0_seq1	0	0	0	0	0	0	0	0	0	0	0
comp1053071_c0_seq1	0	1.0375	0	0	0	0	0	0	0	0	0.790867
comp1053083_c0_seq1	0	0	0	0	0	0	0	0	0	0	0
comp10530_c0_seq1	0	0.295581	1.20796	0	0	0	0	0	0	0	0.225316
comp1053181_c0_seq1	0	0	0	0	0	0	0	0	0	0	0.732066
comp1053183_c0_seq1	0	0	0	0	0	0	0	0	0	0	0
comp1053213_c0_seq1	0	0	4.23998	0	0	0	0	0	0	0	0
comp1053218_c0_seq1	0	1.73381	0	0	0	0	0	0	0	0	0
comp1053291_c0_seq1	0	0	2.5594	0	0	0	0	0	0	0	0
comp10532_c0_seq1	0.587669	0	4.17955	0	0.145319	0	0.45056	0	0	0	0.116939
comp1053319_c0_seq1	0	0.4187	3.42222	0	0	0	0	0	0	0	0
comp1053342_c0_seq1	0	0	2.35135	0	0	0	0	0	0	0	0.438588
comp1053348_c0_seq1	0.383579	0	2.18244	0	0	0	0	0	0	0	1.22125
comp1053422_c0_seq1	0	0	1.30825	0	0	0	0	0	0	0	0
comp10534_c0_seq1	0	0	0	0	0	0	0	0	0	0	1.65484
comp1053514_c0_seq1	0	0	0	0	0	0	0	0	0	0	0
comp1053519_c0_seq1	0	0	0	0	0	0	0	0	0	0	0
comp1053530_c0_seq1	1.34705	0	0	0	0.444133	0	0	0	0	0	0
comp10536_c0_seq1	0	0	1.93666	0	0	0	0.994161	0	0	0	0
comp1053762_c0_seq1	0	0	0.615241	0	0	0	0	0	0	0	0
comp1053856_c0_seq1	0	0	0.699638	0	0	0	0	0	0	0	0.391503
comp1053986_c0_seq1	0	0	0	0.40649	0.558715	0.516417	0	0	0	0.552917	0
comp10539_c0_seq1	0.225122	0.940265	5.12347	0	0	0	0	0	0	0	1.2543
comp1054149_c0_seq1	0	0	1.3965	0	0	0	0	0	0	0	0
comp1054309_c0_seq1	0	0	0	0	0	0	0.521473	0	0	0	0.406033
comp105436_c0_seq1	0.580771	0	0.826099	0.417941	1.14891	1.06193	1.18739	1.30038	0	0	0
comp1054375_c0_seq1	0	0	0	0	0	0	0	0	0	0	1.3868
comp1054444_c0_seq1	0	0	0	0.661869	0	0	0	0	0	0	0
comp10544_c0_seq1	0	0	3.43096	0	0	0	0.352249	0	0	0	0.54854
comp1054505_c0_seq1	0	0	0	0	0	0	0	0	0	0	0
comp10545_c0_seq1	0.880458	0	0	0	0	0	0	0	0	0	0
comp1054641_c0_seq1	0	0	0	0	0.495379	0	0	1.12138	0	0	0
comp1054728_c0_seq1	1.10946	0	0	0	0	0	0	0	0	0	0
comp1054803_c0_seq1	0	0	0	0.843804	0	0	0	0	0.820215	0	0
comp105481_c0_seq1	1.34024	3.91845	1.14383	0.771583	0.795397	5.88145	4.38422	6.30186	3.37506	3.93572	4.69379
comp1054877_c0_seq1	0.618521	1.29169	0	0	0.611793	0	0	0	0	0	0.492315
comp1054956_c0_seq1	0	0	0	0	0	0	0	0	0	0	0
comp1054960_c0_seq1	0.84729	0	0	0	0	0	1.73229	0	0	0	0
comp1054976_c0_seq1	0	0	0	0	0	0	0	0	0	0	0
comp1055050_c0_seq1	0	0	0	0	0	0	0	1.17865	0	0	0
comp1055068_c0_seq1	0	0	0	0	0	0	1.07167	0	0	0	0
comp1055079_c0_seq1	0	0	0	0	0	0	0	0	0	0	0
comp1055168_c0_seq1	0	0	2.04603	0	0	0	0	0	0	0	1.71738
comp1055259_c0_seq1	0	0	2.40217	0	0	0	0	0	0	0	0
comp1055296_c0_seq1	0	0	0	0	0	0	0	0	0	0	0
comp10552_c0_seq1	0	1.15329	0	0	1.09249	0	0	0	0	0	0.879133
comp1055449_c0_seq1	0.644293	0	0	0	0	0	0	0	0	0	0
comp1055475_c0_seq1	0	0	0	0	0	0	1.30705	0	0	0	0.508852
comp10554_c0_seq1	0	0	0	0	0	0	0	0	0	0	0
comp1055532_c0_seq1	0	0	0	0	0	0	0	0	0	0	0
comp1055559_c0_seq1	0	0	0	0.372474	0	0	0	0	0	0.506648	0
comp1055657_c0_seq1	0	0	2.77101	0	0	0	0	0	0	0	0
comp1055790_c0_seq1	0	0.828006	2.25588	0	0	0	0	0	0	0	0.631173
comp105584_c0_seq1	0	0	0	0	0	0	0	0	0	0	0
comp1055924_c0_seq1	0	0	4.38527	0	0	0	0	0	0	0	0
comp1055963_c0_seq1	0	0	3.8252	0	0	0	0	0	0	0	0
comp1055979_c0_seq1	0	0	1.8522	0	0	0	0	0	0	0	0
comp1055_c0_seq1	0.274898	0.574084	0	0.39565	0.271908	0	0	0	0	0	0.437613
comp1055_c1_seq1	0.850201	0	0	0	0.840952	0	1.73824	0	0	0.832226	0.676721
comp1056117_c0_seq1	0	0	3.29923	0	0	0	0	0	0	0.756805	0
comp1056207_c0_seq1	0	0	0	0	0	0	0	0	0	0	0
comp1056218_c0_seq1	0	0	0	0	0	0	0	0	0	0	1.53848
comp1056225_c0_seq1	0	0	0	0	0	0	0	0	0	0	0
comp1056316_c0_seq1	0	0	2.08853	0	0	0	0	0	0	0	0.58435
comp1056378_c0_seq1	0	0.855423	1.16529	0	0	0	0	0	0	0	0.652072
comp10563_c0_seq1	0	0.441603	3.00785	0	0	0	0	0	0	0	0
comp1056414_c0_seq1	0	0	0	0	0	0.923228	0	0	0	0	0
comp1056431_c0_seq1	0	0.459676	0	0.316802	0	0	0	0.985701	0	0.430921	0
comp1056462_c0_seq1	0	0.771157	0	0	1.461	0	0	0	0	0	0
comp10564_c0_seq1	0.397763	0	1.69735	0	0	0	2.03307	0	0	0	0
comp1056500_c0_seq1	0	0	1.0505	0	0	0	0.754969	0	0	0	0
comp1056554_c0_seq1	0	0	0.710945	0	0	0	0	0	0	0	0.39783
comp1056554_c0_seq2	0	0	1.33302	0	0	0	0	0	0	0	0
comp10565_c0_seq1	0.923166	0.963947	0	0	0	0	0	0	0	0	0
comp1056632_c0_seq1	0	0	0	0	0	0	0	0	0	1.48575	0
comp1056643_c0_seq1	0	0	2.52724	0	0	0	0.454066	0	0	0	0
comp1056778_c0_seq1	0	0	0	0	0	0	0	0	0	0	2.21265
comp1056788_c0_seq1	0	0	1.66786	0	0	0	0	0	0	0	0
comp1056806_c0_seq1	0	0	0	0	0.8964	0	0.926427	0	0	0	0
comp1056865_c0_seq1	0	0	0	0	0	0	0	0	0	0	0
comp1056868_c0_seq1	0	0	0	0	0	0	0	0	0	0	0
comp10568_c0_seq1	0	0	0	0	0	0	0	0	0	0	0
comp1056910_c0_seq1	0	0	0	0	0	0	0	0	0	0	0
comp1056952_c0_seq1	0	0	0	0	0.743821	0	0	0	0	0	0
comp1056968_c0_seq1	0	0	0	0	0	0	0	0	0	0	0
comp1056_c0_seq1	1.4525	0	0	1.39368	0.957797	0	1.48482	0	0.67736	0	0
comp1057009_c0_seq1	0	0	0	0	0	0	0.890544	0	0	0	0
comp1057111_c0_seq1	0.729819	0	1.03811	0	0	0	0	0	0	0	0
comp1057127_c0_seq1	0	0	2.9993	0	0	0	1.43701	0	0	0	0
comp10571_c0_seq1	0.362238	0.18912	0.77288	0.391016	0.716595	0	0.370299	0	0	0	0.288325
comp1057215_c0_seq1	0	0	0	0	0	0	0	0	0	0	0
comp1057226_c0_seq1	0	0.702005	0	0	0	0	0	0	0	0.658092	0
comp1057357_c0_seq1	0	0	0	0	0	0	0	0	0	0	0
comp1057423_c0_seq1	0	0	1.36933	0.692773	0	0	0	0	0	0	0
comp1057433_c0_seq1	0	0	0	0	0	0	0	0	0	0	0.643548
comp10574_c0_seq1	0	0	0	0	0	0	0	0	0	0	0
comp1057561_c0_seq1	0	0	1.6143	0	0	0	0	0	0	0	0
comp1057613_c0_seq1	0	0	0.721143	0	0	0.463506	0	0	0	0	0
comp1057633_c0_seq1	0	0	1.56061	0	0	0	0.560786	0	0	0	0.436643
comp1057649_c0_seq1	0.333885	0	0	0	0.330253	0	0	0.373795	0.700669	0.326826	0
comp10577_c0_seq1	0	0	0	0	0	0	0	0	0	0	0
comp1057808_c0_seq1	0.666869	0	0	0.959799	0	0	0	0	0	0	0
[truncated: 173,397 more rows]
