# Supplementary material for: Transcriptome analysis of bitter acid biosynthesis and precursor pathways in hop (Humulus lupulus)
Source: BMC Plant Biol. 2013 Jan 24;13:12. doi: 10.1186/1471-2229-13-12 (PMC3564914; doi:10.1186/1471-2229-13-12)
Supplement: Additional file 7 Table S5 — Sequences of oligonucleotides used. [file 1471-2229-13-12-S7.xlsx]

## Sheet: Sheet1
Table S5: Transcript abundance of transcription factors compared between lupulin gland and leaf, lupulin gland and cone (minus glands) and leaf and cone (minus glands).
Primer Description	Primer Sequence (5' > 3')
HlBCAT1 5' with signal peptide	ATGATCCACAGGGGGCTTTGGC
HlBCAT1 5' without signal peptide	ATGAATAGCTCAACGTCTCTTGCAAAATCTTC
HlBCAT1 3' with stop codon	CTAATCAATCTCAACGATCCACCCCTTC
HlBCAT1 3' without stop codon	ATCAATCTCAACGATCCACCCCTTC
HlBCAT1 3' end of signal peptide	AGACGTTGAGCTATTATAACGATATACGAGC
HlBCAT2 5' with signal peptide	ATGGATTGCGCCGCTGCC
HlBCAT2 5' without signal peptide	ATGATTTGCAATGCTACATTGTCTGATACTTACAG
HlBCAT2 3' with stop codon	TTAGCTCAGCTCAACGGTCCAATTC
HlBCAT2 3' without stop codon	GCTCAGCTCAACGGTCCAATTCATATT
HlBCAT2 3' end of signal peptide	TGTAGCATTGCAAATAACTGGAGAAAAAC
HlBCAT1 qPCR-Forward	GGGCTTTGGCTACACAATTT
HlBCAT1 qPCR-Reverse	TTTTGCAAGAGACGTTGAGC
HlBCAT2 qPCR-Forward	TGGGATTTCAGGTTGAGGAG
HlBCAT2 qPCR-Reverse	TCCCCACAGGTGATACAACA
BCKDH E1 alpha qPCR-Forward	CCAGCAATTGCAGACCTTTT
BCKDH E1 alpha qPCR-Reverse	CTGACGGGTATTCCTTTGGA
BCKDH E1 beta qPCR-Forward	GCCCTTCTACTTACCCACCA
BCKDH E1 beta qPCR-Reverse	TCAATGCCACAGCCCATAC
BCKDH E2 qPCR-Forward	GAATTGCCATGGCTACACAA
BCKDH E2 qPCR-Reverse	TCAGTGGCCAGCTGTTGTAA
BCKDH E3 alpha qPCR-Forward	AACTGGAGCTTTGGCTTTGA
BCKDH E3 alpha qPCR-Reverse	TGAGGCGAACTCAACAACAG
VPS qPCR-Forward	GGGAAAATCAGCTTGGTTGA
VPS qPCR-Reverse	GGCGTCCGTAACTGTAGAGC
PT1 qPCR-Forward	GGAGCCCTTCATTTTCCTTC
PT1 qPCR-Reverse	ACACCAAACTTGCGATCTCC
